# Supplementary material for: Population genomics of Vibrionaceae isolated from an endangered oasis reveals local adaptation after an environmental perturbation
Source: BMC Genomics. 2020 Jun 22;21:418. doi: 10.1186/s12864-020-06829-y (PMC7306931; doi:10.1186/s12864-020-06829-y)
Supplement: Supplementary file 2 — Additional file 2: Table S4. Genome assembly overview. Table S7. GeneConv results. Table S8. Gene clusters in which positive selection was found. Table S10. Orthologue cluster genes containig SNPs associated to the strain isolation environment. [file 12864_2020_6829_MOESM2_ESM.xlsx]

## Sheet: Table S4
		Additional file 2: Table 4. Genome assembly overview. The Strains information section shows the the strains clade and species membership. Section Illumina reads contains the information regarding the raw and processed reads used for the genome assembly; for strain V15_P4S5T153, the Illumina and 454 information is presented. Section Newbler metrics, SSPACE metrics and GapFiller metrics display the…
			﻿
			Strain information				Illumina reads						Newbler metrics								SSPACE metrics							GapFiller metrics
			Clade	Strain			Library ID	Raw reads (2x250)	Merged reads	Trimmed reads	Discarted reads		Coverage	Number of scaffolds	Number of base pairs	Average scaffold size	N50 Scaffold size		Largest scaffold size		Number of scaffolds	Number of base pairs	Number of N's	Largest scaffold size	Average scaffold size	N50		Number of scaffolds	Number of base pairs	Number of N's	Largest scaffold size	Average scaffold size	N50
		1	Clade I	Photobacterium spp.	P44_P4S2P179		VG1GV1SS44	324848	247949	76835	64		15x	175	4557736	26044	47116	33	120892		165	4572788	908	121413	27713	49322		165	4572926	732	121413	27714	49322
		2	Clade I	Photobacterium spp.	P45_P2S44P127		VG1GV1SS45	264752	198025	66681	46		11x	381	4529429	11888	19137	75	87335		372	4546566	1111	113905	12221	19421		372	4546467	1133	113905	12221	19421
		3	Clade I	Photobacterium spp.	P46_P4S1P180		VG1GV1SS46	250987	175724	75237	26		12x	307	4553750	14833	23003	60	101314		301	4566919	1166	101609	15172	23510		301	4566773	1203	101609	15172	23510
		4	Clade II	Vibrio spp.	V01_P9A10T6		VG1GV1SS01	205944	165985	39939	20		10x	228	3745989	16429	26683	41	155239		223	3756739	474	155239	16846	26683		223	3756599	46	155239	16845	26683
		5	Clade II	Vibrio spp.	V02_P2A34T133		VG1GV1SS02	298772	246188	52555	29		14x	376	3679080	9784	14622	81	82913		369	3695133	663	83124	10013	15180		369	3695190	628	83124	10014	15180
		6	Clade II	Vibrio spp.	V03_P4A6T147		VG1GV1SS03	226802	177647	49126	29		11x	437	3461394	7920	10682	100	44471		424	3475053	938	44471	8195	11120		424	3474820	945	44471	8195	11120
		7	Clade II	Vibrio spp.	V04_P4A5T148		VG1GV1SS04	382203	282341	99813	49		20x	117	3895690	33296	58729	19	253857		113	3920995	514	253974	34699	60394		113	3921253	383	253974	34701	60394
		8	Clade II	Vibrio spp.	V05_P4A8T149		VG1GV1SS05	191177	151629	39532	16		10x	321	3713724	11569	18926	62	84684		313	3722797	779	84684	11893	19217		313	3722621	510	84684	11893	19217
		9	Clade II	Vibrio spp.	V06_P1A73T115		VG1GV1SS06	254460	205074	49358	28		13x	408	3561391	8728	12865	78	47887		391	3571765	435	57456	9134	13479		391	3571555	386	57456	9134	13479
		10	Clade II	Vibrio spp.	V07_P2A8T137		VG1GV1SS07	320376	263794	56544	38		17x	448	3610777	8059	11387	95	40918		436	3624611	388	51914	8313	11523		436	3624708	422	51914	8313	11523
		11	Clade II	Vibrio spp.	V08_P9A1T1		VG1GV1SS08	296820	231833	64948	39		15x	316	3643240	11529	17311	66	69552		316	3650458	345	69552	11552	17311		316	3650294	305	69552	11551	17311
		12	Clade II	Vibrio spp.	V09_P4A23P171		VG1GV1SS09	394865	295505	99300	60		20x	72	3907466	54270	143020	9	313640		72	3936144	247	314441	54668	143363		72	3936430	5	314503	54672	143363
		13	Clade II	Vibrio spp.	V10_P2A27P122		VG1GV1SS10	291986	230333	61626	27		14x	310	3785582	12211	20325	58	72051		310	3803607	372	72051	12269	20347		310	3803607	342	72051	12269	20347
		14	Clade II	Vibrio spp.	V11_P1A41T118		VG1GV1SS11	301702	228949	72727	26		17x	372	3602317	9683	14253	77	51127		366	3624519	459	51127	9903	14578		366	3624694	604	51127	9903	14578
		15	Clade II	Vibrio spp.	V12_P9A6T4		VG1GV1SS12	330739	204042	126664	33		20x	126	3809501	30234	67849	18	173474		126	3837957	106	173583	30459	67849		126	3838081	2	173583	30460	67849
		16	Clade II	Vibrio spp.	V14_P6S14T42		VG1GV1SS14	359167	299571	59562	34		18x	123	3827222	31115	52568	25	172231		112	3849699	1013	172637	34372	59722		112	3849936	458	172637	34374	59722
		17	Clade II	Vibrio spp.	V17_P4S1T151		VG1GV1SS17	349297	314358	34917	22		11x	367	4726476	12878	21827	65	117504		353	4753306	711	117504	13465	22160		353	4753415	526	117504	13465	22160
		18	Clade II	Vibrio spp.	V18_P1S4T112		VG1GV1SS18	347790	293138	54601	51		17x	150	3824102	25494	43720	27	168803		140	3846757	880	169115	27476	45471		140	3846995	646	169115	27478	45471
		19	Clade II	Vibrio spp.	V19_P1S1T109		VG1GV1SS19	380101	345912	34169	20		15x	381	3755964	9858	14629	81	63332		381	3778000	196	63332	9916	14629		381	3777988	110	63332	9915	14629
		20	Clade II	Vibrio spp.	V20_P4S3T152		VG1GV1SS20	386841	322592	64220	29		19x	301	3875644	12875	20373	59	69478		293	3902650	743	69478	13319	20540		293	3902907	512	69478	13320	20540
		21	Clade II	Vibrio spp.	V22_P2S10T140		VG1GV1SS22	280629	244447	36157	25		13x	371	3719622	10025	14901	75	63317		366	3735813	344	64004	10207	15220		366	3735822	340	64004	10207	15220
		22	Clade II	Vibrio spp.	V23_P3S9T160		VG1GV1SS23	432375	363664	68671	40		20x	211	3853636	18263	31744	37	126641		193	3892591	460	127586	20168	35466		193	3892922	337	127586	20170	35530
		23	Clade II	Vibrio spp.	V24_P1S3T111		VG1GV1SS24	266450	205112	61308	30		14x	169	3804536	22512	39361	32	138397		159	3821528	685	138397	24034	43131		159	3821530	462	138397	24034	43131
		24	Clade II	Vibrio spp.	V25_P4S6T154		VG1GV1SS25	332424	265417	66985	22		17x	265	3896249	14702	24029	47	157000		250	3927721	1423	157000	15710	26209		250	3927804	850	157000	15711	26209
		25	Clade III	Vibrio spp.	V31_P5A7T61		VG1GV1SS31	501606	413689	87821	96		27x	80	3653528	45669	112903	10	301777		75	3689275	241	303210	49190	132001		75	3689635	236	303210	49195	132071
		26	Clade III	Vibrio spp.	V32_P6A28T40		VG1GV1SS32	375144	284143	90892	109		22x	92	3617017	39315	82583	13	269202		88	3646787	981	269202	41440	82583		88	3646573	534	269037	41438	82583
		27	Clade III	Vibrio spp.	V33_P6A3T137		VG1GV1SS33	417422	342975	74362	85		21x	183	3588178	19607	31349	35	95583		179	3610356	643	97015	20169	32240		179	3610169	378	97015	20168	32240
		28	Clade III	Vibrio spp.	V34_P3A8T189		VG1GV1SS34	415631	325138	90387	106		22x	173	3644462	21066	36625	31	152062		164	3680128	723	152209	22439	39029		164	3680370	402	152209	22441	39029
		29	Clade III	Vibrio spp.	V40_P2S30T141		VG1GV1SS40	266436	220919	45449	68		13x	333	3472636	10428	16185	71	55012		323	3492588	383	55012	10812	16411		323	3492557	275	55012	10812	16411
		30	Clade IV	Vibrio spp.	V26_P1S5P106		VG1GV1SS26	269337	240325	28991	21		12x	483	3111897	6442	8501	113	32757		464	3121413	543	32757	6727	9015		464	3121476	621	32757	6727	9015
		31	Clade IV	Vibrio spp.	V27_P1S3P104		VG1GV1SS27	250688	211113	39548	27		12x	252	3508769	13923	22044	48	78876		238	3526278	661	85702	14816	22858		238	3526399	832	85702	14816	22858
		32	Clade IV	Vibrio spp.	V28_P6S34P95		VG1GV1SS28	295212	245194	49992	26		16x	189	3483273	18430	37685	32	144809		179	3504134	660	144947	19576	41298		179	3503987	588	144947	19575	41298
		33	Clade IV	Vibrio spp.	V29_P1S30P107		VG1GV1SS29	324421	265436	58953	32		15x	382	3284099	8597	12255	82	43790		368	3292934	482	57617	8948	12557		368	3292490	471	57617	8946	12557
		34	Clade IV	Vibrio spp.	V30_P3S12P165		VG1GV1SS30	452081	373324	78703	54		26x	87	3499060	40219	92015	13	215936		80	3524540	726	304466	44056	117864		80	3524721	204	304530	44059	117864
		35	Clade V	Vibrio spp.	V36_P2S2PM302		VG1GV1SS36	337088	273980	63051	57		14x	276	4879146	17678	26500	57	126999		253	4900214	654	165662	19368	30101		253	4900779	769	165788	19370	30101
		36	Clade V	Vibrio spp.	V37_P2S8PM304		VG1GV1SS37	379420	297045	82309	66		15x	396	4812223	12152	19425	81	73318		382	4825730	343	79651	12632	20137		382	4825943	489	79651	12633	20137
		37	Clade V	Vibrio spp.	V38_P2S17PM301		VG1GV1SS38	329382	233725	95599	58		15x	121	4917338	40639	71295	21	340635		111	4945096	843	340635	44550	74874		111	4945278	386	340485	44552	74874
		38	Clade V	Vibrio spp.	V39_P1S14PM300		VG1GV1SS39	305350	237464	67842	44		13x	433	4648427	10735	15577	90	58573		417	4653804	1704	58573	11160	16490		417	4653856	1317	58573	11160	16490
		39	Clade VI	Vibrio spp.	V41_P2S12T139		VG1GV1SS41	226655	196260	30356	39		6x	843	3611474	4284	4580	233	80012		832	3613200	1349	80322	4342	4806		832	3613166	1052	80322	4342	4806
		40	Clade VI	Vibrio spp.	V42_P2S4T144		VG1GV1SS42	289465	254452	34948	65		9x	709	4770795	6728	8408	173	80036		688	4776402	292	80042	6942	8554		688	4776336	454	80042	6942	8554
		41	Clade VI	Vibrio spp.	V43_P6S15P86		VG1GV1SS43	282199	229458	52684	57		11x	527	4838690	9181	12784	114	66865		494	4846347	1036	66865	9810	13493		494	4846032	1044	66865	9809	13493
		1	Clade II	Vibrio spp.	V15_P4S5T153		VG1GV1SS15	248701	209761	38919	21		31x	30	5078616	169287	908209	2	1753801		24	5091031	20721	1754585	212126	908066		24	5092050	6916	1754853	212168	908128
		2	Clade II	Vibrio spp.	V15_P4S5T153		VG1GV1SS16	223829	154806	69006	17
	*	3	Clade II	Vibrio spp.	V15_P4S5T153		ISZ8IIS01	183748
		*Library performed with 454

## Sheet: Table S7
					Additional file 2: Table 7. GeneConv results. Each identified orthologue group was tested to detect recombination events, only those genes in which recombination events were found, are shown. Comparisons section presents the individuals and genes in which the recombination event was identified. Next section displays the metrics for each one of the comparisons. Next two sections present the inform…
		Ortholog clusters with signals of recombination			Cluster name	Comparisons					Gene Conv Results										Correspondence of each individual 1 to an specific environment and pond.			Correspondence of each individual 2 to an specific environment and pond.			Hypothesis test to show where the event took place.
						Individual 1	Gene name	Individual 2	Gene name		Sim Pvalue	BC KA Pvalue	Aligned Begin	Aligned End	Offsets Len.	Num. Poly	Num. Dif.	Tot. Difs.	MisM Pen.								Same environment and same pond	Same environment and different pond	Different environment and same pond	Different environment and different pond		InterProScan annotation
																					Pond	Environment		Pond	Environment							Pfam IDs associated			Pfam domain names			InterPro IDs associated			InterPro domain names			GO terms associated			KEEG/MetaCyc/Rectome IDs associated
	1	Cluster_1001.1		1	Cluster_1001.1	V41_P2S12T139	V41_P2S12T139_00366	V43_P6S15P86	V43_P6S15P86_00376		0	0	304	1109	806	435	9	165	6		2	S		6	S		0	1	0	0		PF11412	PF13899	PF02683	Disulphide bond corrector protein DsbC	Thioredoxin-like	Cytochrome C biogenesis protein transmembrane region	IPR028250		IPR003834	Thiol:disulfide interchange protein DsbD, N-terminal domain		Cytochrome C biogenesis protein, transmembrane domain			GO:0016020|GO:0017004|GO:0055114
	2	Cluster_10010.1		2	Cluster_1001.1	V42_P2S4T144	V42_P2S4T144_01201	V43_P6S15P86	V43_P6S15P86_00376		0	0	304	1109	806	435	9	165	6		2	S		6	S		0	1	0	0		PF11412	PF13899	PF02683	Disulphide bond corrector protein DsbC	Thioredoxin-like	Cytochrome C biogenesis protein transmembrane region	IPR028250		IPR003834	Thiol:disulfide interchange protein DsbD, N-terminal domain		Cytochrome C biogenesis protein, transmembrane domain			GO:0016020|GO:0017004|GO:0055114
	3	Cluster_1002.2		3	Cluster_1001.1	Valg_262	N646_1086	V43_P6S15P86	V43_P6S15P86_00376		0	0	304	1106	803	434	9	174	6		C	P		6	S		0	0	0	1		PF02683	PF13899	PF11412	Cytochrome C biogenesis protein transmembrane region	Thioredoxin-like	Disulphide bond corrector protein DsbC	IPR003834		IPR028250	Cytochrome C biogenesis protein, transmembrane domain		Thiol:disulfide interchange protein DsbD, N-terminal domain
	4	Cluster_1003.1		4	Cluster_1001.1	Valg_262	N646_1086	Vpar_280	VPBB_1843		0	0	1735	2118	384	176	15	274	4		C	P		N	M		0	0	0	1		PF02683	PF13899	PF11412	Cytochrome C biogenesis protein transmembrane region	Thioredoxin-like	Disulphide bond corrector protein DsbC	IPR003834		IPR028250	Cytochrome C biogenesis protein, transmembrane domain		Thiol:disulfide interchange protein DsbD, N-terminal domain
	5	Cluster_10031.1		5	Cluster_1001.1	V41_P2S12T139	V41_P2S12T139_00366	Vpar_280	VPBB_1843		0	2e-05	1735	2118	384	176	16	265	4		2	S		N	M		0	0	0	1		PF11412	PF13899	PF02683	Disulphide bond corrector protein DsbC	Thioredoxin-like	Cytochrome C biogenesis protein transmembrane region	IPR028250		IPR003834	Thiol:disulfide interchange protein DsbD, N-terminal domain		Cytochrome C biogenesis protein, transmembrane domain			GO:0016020|GO:0017004|GO:0055114
	6	Cluster_10049.1		6	Cluster_1001.1	V42_P2S4T144	V42_P2S4T144_01201	Vpar_280	VPBB_1843		0	2e-05	1735	2118	384	176	16	265	4		2	S		N	M		0	0	0	1		PF11412	PF13899	PF02683	Disulphide bond corrector protein DsbC	Thioredoxin-like	Cytochrome C biogenesis protein transmembrane region	IPR028250		IPR003834	Thiol:disulfide interchange protein DsbD, N-terminal domain		Cytochrome C biogenesis protein, transmembrane domain			GO:0016020|GO:0017004|GO:0055114
	7	Cluster_10052.1		7	Cluster_1001.1	V43_P6S15P86	V43_P6S15P86_00376	Vpar_280	VPBB_1843		0	3e-05	1078	2104	1027	499	33	148	7		6	S		N	M		0	0	0	1		PF11412	PF13899	PF02683	Disulphide bond corrector protein DsbC	Thioredoxin-like	Cytochrome C biogenesis protein transmembrane region	IPR028250		IPR003834	Thiol:disulfide interchange protein DsbD, N-terminal domain		Cytochrome C biogenesis protein, transmembrane domain			GO:0016020|GO:0017004|GO:0055114
	8	Cluster_1006.1		8	Cluster_1001.1	V42_P2S4T144	V42_P2S4T144_01201	V41_P2S12T139	V41_P2S12T139_00366		0.0014	0.00013	304	2118	1815	928	0	1	929		2	S		2	S		1	0	0	0		PF11412	PF13899	PF02683	Disulphide bond corrector protein DsbC	Thioredoxin-like	Cytochrome C biogenesis protein transmembrane region	IPR028250		IPR003834	Thiol:disulfide interchange protein DsbD, N-terminal domain		Cytochrome C biogenesis protein, transmembrane domain			GO:0016020|GO:0017004|GO:0055114
	9	Cluster_1009.1		9	Cluster_10010.1	Vpar_280	VPBB_1587	V43_P6S15P86	V43_P6S15P86_01343		0	0.00021	886	1005	120	65	0	153	4		N	M		6	S		0	0	0	1		PF04069			Substrate binding domain of ABC-type glycine betaine transport system			IPR007210			ABC-type glycine betaine transport system, substrate-binding domain
	10	Cluster_10101.1		10	Cluster_1002.2	V41_P2S12T139	V41_P2S12T139_02223	Valg_262	N646_3356		0	0.0003	649	1623	975	343	12	67	8		2	S		C	P		0	0	0	1		PF00128	PF00128		Alpha amylase, catalytic domain	Alpha amylase, catalytic domain		IPR006047	IPR006047		Glycosyl hydrolase, family 13, catalytic domain	Glycosyl hydrolase, family 13, catalytic domain		GO:0003824|GO:0005975|GO:0043169	GO:0003824|GO:0005975|GO:0043169
	11	Cluster_1011.1		11	Cluster_1002.2	V42_P2S4T144	V42_P2S4T144_01808	Valg_262	N646_3356		0	0.0003	649	1623	975	343	12	67	8		2	S		C	P		0	0	0	1		PF00128	PF00128		Alpha amylase, catalytic domain	Alpha amylase, catalytic domain		IPR006047	IPR006047		Glycosyl hydrolase, family 13, catalytic domain	Glycosyl hydrolase, family 13, catalytic domain		GO:0003824|GO:0005975|GO:0043169	GO:0003824|GO:0005975|GO:0043169
	12	Cluster_10115.1		12	Cluster_1002.2	V27_P1S3P104	V27_PAS3P104_02194	V26_P1S5P106	V26_P1S5P106_01631		0.0047	0.00038	175	1623	1449	482	0	1	483		1	S		1	S		1	0	0	0		PF00128	PF00128		Alpha amylase, catalytic domain	Alpha amylase, catalytic domain		IPR006047	IPR006047		Glycosyl hydrolase, family 13, catalytic domain	Glycosyl hydrolase, family 13, catalytic domain		GO:0003824|GO:0005975|GO:0043169	GO:0003824|GO:0005975|GO:0043169
	13	Cluster_1013.1		13	Cluster_1002.2	V27_P1S3P104	V27_PAS3P104_02194	V29_P1S30P107	V29_P1S30P107_00457		0.0047	0.00038	175	1623	1449	482	0	1	483		1	S		1	S		1	0	0	0		PF00128	PF00128		Alpha amylase, catalytic domain	Alpha amylase, catalytic domain		IPR006047	IPR006047		Glycosyl hydrolase, family 13, catalytic domain	Glycosyl hydrolase, family 13, catalytic domain		GO:0003824|GO:0005975|GO:0043169	GO:0003824|GO:0005975|GO:0043169
	14	Cluster_10147.1		14	Cluster_1002.2	V28_P6S34P95	V28_P6S34P95_00036	V26_P1S5P106	V26_P1S5P106_01631		0.0047	0.00038	175	1623	1449	482	0	1	483		6	S		1	S		0	1	0	0		PF00128	PF00128		Alpha amylase, catalytic domain	Alpha amylase, catalytic domain		IPR006047	IPR006047		Glycosyl hydrolase, family 13, catalytic domain	Glycosyl hydrolase, family 13, catalytic domain		GO:0003824|GO:0005975|GO:0043169	GO:0003824|GO:0005975|GO:0043169
	15	Cluster_10149.1		15	Cluster_1002.2	V28_P6S34P95	V28_P6S34P95_00036	V29_P1S30P107	V29_P1S30P107_00457		0.0047	0.00038	175	1623	1449	482	0	1	483		6	S		1	S		0	1	0	0		PF00128	PF00128		Alpha amylase, catalytic domain	Alpha amylase, catalytic domain		IPR006047	IPR006047		Glycosyl hydrolase, family 13, catalytic domain	Glycosyl hydrolase, family 13, catalytic domain		GO:0003824|GO:0005975|GO:0043169	GO:0003824|GO:0005975|GO:0043169
	16	Cluster_10150.1		16	Cluster_1002.2	V30_P3S12P165	V30_P3S12P165_01290	V26_P1S5P106	V26_P1S5P106_01631		0.0047	0.00038	175	1623	1449	482	0	1	483		3	S		1	S		0	1	0	0		PF00128	PF00128		Alpha amylase, catalytic domain	Alpha amylase, catalytic domain		IPR006047	IPR006047		Glycosyl hydrolase, family 13, catalytic domain	Glycosyl hydrolase, family 13, catalytic domain		GO:0003824|GO:0005975|GO:0043169	GO:0003824|GO:0005975|GO:0043169
	17	Cluster_10152.1		17	Cluster_1002.2	V30_P3S12P165	V30_P3S12P165_01290	V29_P1S30P107	V29_P1S30P107_00457		0.0047	0.00038	175	1623	1449	482	0	1	483		3	S		1	S		0	1	0	0		PF00128	PF00128		Alpha amylase, catalytic domain	Alpha amylase, catalytic domain		IPR006047	IPR006047		Glycosyl hydrolase, family 13, catalytic domain	Glycosyl hydrolase, family 13, catalytic domain		GO:0003824|GO:0005975|GO:0043169	GO:0003824|GO:0005975|GO:0043169
	18	Cluster_1016.1		18	Cluster_1003.1	V26_P1S5P106	V26_P1S5P106_00631	V27_P1S3P104	V27_PAS3P104_00599		0.0094	0.00424	58	471	414	220	0	1	221		1	S		1	S		1	0	0	0		PF00210			Ferritin-like domain			IPR008331			Ferritin/DPS protein domain			GO:0006879|GO:0008199
	19	Cluster_1017.1		19	Cluster_1003.1	V26_P1S5P106	V26_P1S5P106_00631	V28_P6S34P95	V28_P6S34P95_02511		0.0094	0.00424	58	471	414	220	0	1	221		1	S		6	S		0	1	0	0		PF00210			Ferritin-like domain			IPR008331			Ferritin/DPS protein domain			GO:0006879|GO:0008199
	20	Cluster_10170.1		20	Cluster_1003.1	V26_P1S5P106	V26_P1S5P106_00631	V30_P3S12P165	V30_P3S12P165_00202		0.0094	0.00424	58	471	414	220	0	1	221		1	S		3	S		0	1	0	0		PF00210			Ferritin-like domain			IPR008331			Ferritin/DPS protein domain			GO:0006879|GO:0008199
	21	Cluster_1019.1		21	Cluster_10031.1	V19_P1S1T109	V19_P1S1T109_03327	V04_P4A5T148	V04_P4A5T148_02827		0.0276	0.02095	178	780	603	298	0	1	299		1	S		4	A		0	0	0	1		PF00849			RNA pseudouridylate synthase			IPR006145			Pseudouridine synthase, RsuA/RluB/C/D/E/F			GO:0001522|GO:0003723|GO:0009451|GO:0009982
	22	Cluster_10197.1		22	Cluster_10031.1	V19_P1S1T109	V19_P1S1T109_03327	V05_P4A8T149	V05_P4A8T149_01047		0.0276	0.02095	178	780	603	298	0	1	299		1	S		4	A		0	0	0	1		PF00849			RNA pseudouridylate synthase			IPR006145			Pseudouridine synthase, RsuA/RluB/C/D/E/F			GO:0001522|GO:0003723|GO:0009451|GO:0009982
	23	Cluster_1020.1		23	Cluster_10031.1	V19_P1S1T109	V19_P1S1T109_03327	V06_P1A73T115	V06_P1A73T115_02434		0.0276	0.02095	178	780	603	298	0	1	299		1	S		1	A		0	0	1	0		PF00849			RNA pseudouridylate synthase			IPR006145			Pseudouridine synthase, RsuA/RluB/C/D/E/F			GO:0001522|GO:0003723|GO:0009451|GO:0009982
	24	Cluster_10210.1		24	Cluster_10031.1	V19_P1S1T109	V19_P1S1T109_03327	V14_P6S14T42	V14_P6S14T42_01177		0.0276	0.02095	178	780	603	298	0	1	299		1	S		6	S		0	1	0	0		PF00849			RNA pseudouridylate synthase			IPR006145			Pseudouridine synthase, RsuA/RluB/C/D/E/F			GO:0001522|GO:0003723|GO:0009451|GO:0009982
	25	Cluster_10221.1		25	Cluster_10031.1	V19_P1S1T109	V19_P1S1T109_03327	V18_P1S4T112	V18_P1S4T112_00728		0.0276	0.02095	178	780	603	298	0	1	299		1	S		1	S		1	0	0	0		PF00849			RNA pseudouridylate synthase			IPR006145			Pseudouridine synthase, RsuA/RluB/C/D/E/F			GO:0001522|GO:0003723|GO:0009451|GO:0009982
	26	Cluster_1023.1		26	Cluster_10031.1	V19_P1S1T109	V19_P1S1T109_03327	V24_P1S3T111	V24_P1S3T111_00695		0.0276	0.02095	178	780	603	298	0	1	299		1	S		1	S		1	0	0	0		PF00849			RNA pseudouridylate synthase			IPR006145			Pseudouridine synthase, RsuA/RluB/C/D/E/F			GO:0001522|GO:0003723|GO:0009451|GO:0009982
	27	Cluster_10242.1		27	Cluster_10031.1	V42_P2S4T144	V42_P2S4T144_00928	V41_P2S12T139	V41_P2S12T139_01553		0.0276	0.02095	178	780	603	298	0	1	299		2	S		2	S		1	0	0	0		PF00849			RNA pseudouridylate synthase			IPR006145			Pseudouridine synthase, RsuA/RluB/C/D/E/F			GO:0001522|GO:0003723|GO:0009451|GO:0009982
	28	Cluster_1027.1		28	Cluster_10031.1	Vang_263	VAA_01167	V03_P4A6T147	V03_P4A6T147_00769		0.0276	0.02095	178	780	603	298	0	1	299		U	P		4	A		0	0	0	1		PF00849			RNA pseudouridylate synthase			IPR006145			Pseudouridine synthase, RsuA/RluB/C/D/E/F
	29	Cluster_1030.1		29	Cluster_10049.1	V12_P9A6T4	V12_P9A6T4_02242	V08_P9A1T1	V08_P9A1T1_01251		0	0.00057	46	647	602	39	6	54	2		9	A		9	A		1	0	0	0		PF08857			Putative ParB-like nuclease			IPR014956			Putative ParB-like nuclease
	30	Cluster_10322.1		30	Cluster_10049.1	V12_P9A6T4	V12_P9A6T4_02242	V19_P1S1T109	V19_P1S1T109_00984		0	0.001	289	647	359	18	0	57	2		9	A		1	S		0	0	0	1		PF08857			Putative ParB-like nuclease			IPR014956			Putative ParB-like nuclease
	31	Cluster_1033.1		31	Cluster_10049.1	V12_P9A6T4	V12_P9A6T4_02242	V02_P2A34T133	V02_P2A34T133_01950		0	0.00111	86	626	541	33	4	53	2		9	A		2	A		0	1	0	0		PF08857			Putative ParB-like nuclease			IPR014956			Putative ParB-like nuclease
	32	Cluster_1034.1		32	Cluster_10049.1	V12_P9A6T4	V12_P9A6T4_02242	V07_P2A8T137	V07_P2A8T137_00370		0	0.00111	86	626	541	33	4	53	2		9	A		2	A		0	1	0	0		PF08857			Putative ParB-like nuclease			IPR014956			Putative ParB-like nuclease
	33	Cluster_10344.1		33	Cluster_10049.1	V12_P9A6T4	V12_P9A6T4_02242	V10_P2A27P122	V10_P2A27P122_00773		0	0.00111	86	626	541	33	4	53	2		9	A		2	A		0	1	0	0		PF08857			Putative ParB-like nuclease			IPR014956			Putative ParB-like nuclease
	34	Cluster_1035.1		34	Cluster_10049.1	V12_P9A6T4	V12_P9A6T4_02242	V22_P2S10T140	V22_P2S10TA40_01370		0	0.00111	86	626	541	33	4	53	2		9	A		2	S		0	0	0	1		PF08857			Putative ParB-like nuclease			IPR014956			Putative ParB-like nuclease
	35	Cluster_1038.1		35	Cluster_10049.1	V12_P9A6T4	V12_P9A6T4_02242	V03_P4A6T147	V03_P4A6T147_00391		0	0.00343	259	587	329	16	0	58	2		9	A		4	A		0	1	0	0		PF08857			Putative ParB-like nuclease			IPR014956			Putative ParB-like nuclease
	36	Cluster_10382.1		36	Cluster_10049.1	V12_P9A6T4	V12_P9A6T4_02242	V15_P4S5T153	V15_P4S5T153_03665		0	0.01294	289	627	339	17	0	54	2		9	A		4	S		0	0	0	1		PF08857			Putative ParB-like nuclease			IPR014956			Putative ParB-like nuclease
	37	Cluster_1039.1		37	Cluster_10049.1	V12_P9A6T4	V12_P9A6T4_02242	V17_P4S1T151	V17_P4S1T151_01243		0	0.01294	289	627	339	17	0	54	2		9	A		4	S		0	0	0	1		PF08857			Putative ParB-like nuclease			IPR014956			Putative ParB-like nuclease
	38	Cluster_10395.1		38	Cluster_10049.1	V12_P9A6T4	V12_P9A6T4_02242	V20_P4S3T152	V20_P4S3T152_01369		0	0.01294	289	627	339	17	0	54	2		9	A		4	S		0	0	0	1		PF08857			Putative ParB-like nuclease			IPR014956			Putative ParB-like nuclease
	39	Cluster_1040.1		39	Cluster_10049.1	V12_P9A6T4	V12_P9A6T4_02242	V25_P4S6T154	V25_P4S6T154_00035		0	0.01294	289	627	339	17	0	54	2		9	A		4	S		0	0	0	1		PF08857			Putative ParB-like nuclease			IPR014956			Putative ParB-like nuclease
	40	Cluster_10427.1		40	Cluster_10052.1	Vpar_280	VPBB_1955	Valg_262	N646_1239		0.0024	0.02546	703	741	39	8	0	125	2		N	M		C	P		0	0	0	1		PF00106			short chain dehydrogenase			IPR002347			Short-chain dehydrogenase/reductase SDR
	41	Cluster_1044.1		41	Cluster_10052.1	Vpar_280	VPBB_1955	V41_P2S12T139	V41_P2S12T139_00704		0.0026	0.03079	703	741	39	8	0	124	2		N	M		2	S		0	0	0	1		PF00106			short chain dehydrogenase			IPR002347			Short-chain dehydrogenase/reductase SDR
	42	Cluster_10443.1		42	Cluster_10052.1	Vpar_280	VPBB_1955	V42_P2S4T144	V42_P2S4T144_03209		0.0026	0.03079	703	741	39	8	0	124	2		N	M		2	S		0	0	0	1		PF00106			short chain dehydrogenase			IPR002347			Short-chain dehydrogenase/reductase SDR
	43	Cluster_1045.1		43	Cluster_1006.1	Vpar_280	VPBB_A1002	V43_P6S15P86	V43_P6S15P86_02604		0	0.00078	790	848	59	40	4	178	3		N	M		6	S		0	0	0	1		PF04116			Fatty acid hydroxylase superfamily			IPR006694			Fatty acid hydroxylase
	44	Cluster_10462.1		44	Cluster_1009.1	V02_P2A34T133	V02_P2A34T133_02012	Vang_263	VAA_03082		0.0063	0.01048	1	537	537	315	0	1	316		2	A		U	P		0	0	0	1		PF02283			Cobinamide kinase / cobinamide phosphate guanyltransferase			IPR003203			Cobinamide kinase/cobinamide phosphate guanyltransferase			GO:0000166|GO:0009236|GO:0043752|GO:0051188			KEGG: 00860+2.7.7.62+2.7.1.156|MetaCyc: PWY-5508|MetaCyc: PWY-5509|MetaCyc: PWY-6269|UniPathway: UPA00148|UniPathway: UPA00148
	45	Cluster_1047.1		45	Cluster_1009.1	V07_P2A8T137	V07_P2A8T137_01369	Vang_263	VAA_03082		0.0063	0.01048	1	537	537	315	0	1	316		2	A		U	P		0	0	0	1		PF02283			Cobinamide kinase / cobinamide phosphate guanyltransferase			IPR003203			Cobinamide kinase/cobinamide phosphate guanyltransferase			GO:0000166|GO:0009236|GO:0043752|GO:0051188			KEGG: 00860+2.7.7.62+2.7.1.156|MetaCyc: PWY-5508|MetaCyc: PWY-5509|MetaCyc: PWY-6269|UniPathway: UPA00148|UniPathway: UPA00148
	46	Cluster_10471.1		46	Cluster_1009.1	V10_P2A27P122	V10_P2A27P122_01694	Vang_263	VAA_03082		0.0063	0.01048	1	537	537	315	0	1	316		2	A		U	P		0	0	0	1		PF02283			Cobinamide kinase / cobinamide phosphate guanyltransferase			IPR003203			Cobinamide kinase/cobinamide phosphate guanyltransferase			GO:0000166|GO:0009236|GO:0043752|GO:0051188			KEGG: 00860+2.7.7.62+2.7.1.156|MetaCyc: PWY-5508|MetaCyc: PWY-5509|MetaCyc: PWY-6269|UniPathway: UPA00148|UniPathway: UPA00148
	47	Cluster_10474.1		47	Cluster_1009.1	V22_P2S10T140	V22_P2S10TA40_02123	Vang_263	VAA_03082		0.0063	0.01048	1	537	537	315	0	1	316		2	S		U	P		0	0	0	1		PF02283			Cobinamide kinase / cobinamide phosphate guanyltransferase			IPR003203			Cobinamide kinase/cobinamide phosphate guanyltransferase			GO:0000166|GO:0009236|GO:0043752|GO:0051188			KEGG: 00860+2.7.7.62+2.7.1.156|MetaCyc: PWY-5508|MetaCyc: PWY-5509|MetaCyc: PWY-6269|UniPathway: UPA00148|UniPathway: UPA00148
	48	Cluster_1048.1		48	Cluster_10101.1	V42_P2S4T144	V42_P2S4T144_03834	Valg_262	N646_1242		0.0063	0.00021	16	888	873	378	0	1	379		2	S		C	P		0	0	0	1		PF00520			Ion transport protein			IPR005821			Ion transport domain			GO:0005216|GO:0006811|GO:0016020|GO:0055085
	49	Cluster_105.1		49	Cluster_1011.1	V41_P2S12T139	V41_P2S12T139_00296	V42_P2S4T144	V42_P2S4T144_02997		0.0039	0.00424	184	1260	1077	589	0	1	590		2	S		2	S		1	0	0	0		PF01979			Amidohydrolase family			IPR006680			Amidohydrolase-related			GO:0016787
	50	Cluster_1051.1		50	Cluster_10115.1	V11_P1A41T118	V11_P1A41T118_02492	V02_P2A34T133	V02_P2A34T133_03004		0	0	55	274	220	94	1	124	3		1	A		2	A		0	1	0	0		PF03502			Nucleoside-specific channel-forming protein, Tsx			IPR018013			Nucleoside-specific channel-forming protein, Tsx-like			GO:0009279
	51	Cluster_10516.1		51	Cluster_10115.1	V11_P1A41T118	V11_P1A41T118_02492	V07_P2A8T137	V07_P2A8T137_02382		0	0	55	274	220	94	1	124	3		1	A		2	A		0	1	0	0		PF03502			Nucleoside-specific channel-forming protein, Tsx			IPR018013			Nucleoside-specific channel-forming protein, Tsx-like			GO:0009279
	52	Cluster_10517.1		52	Cluster_10115.1	V11_P1A41T118	V11_P1A41T118_02492	V09_P4A23P171	V09_P4A23P171_00960		0	0	55	274	220	94	0	123	3		1	A		4	A		0	1	0	0		PF03502			Nucleoside-specific channel-forming protein, Tsx			IPR018013			Nucleoside-specific channel-forming protein, Tsx-like			GO:0009279
	53	Cluster_1052.1		53	Cluster_10115.1	V11_P1A41T118	V11_P1A41T118_02492	V10_P2A27P122	V10_P2A27P122_00586		0	0	55	274	220	94	1	124	3		1	A		2	A		0	1	0	0		PF03502			Nucleoside-specific channel-forming protein, Tsx			IPR018013			Nucleoside-specific channel-forming protein, Tsx-like			GO:0009279
	54	Cluster_10525.1		54	Cluster_10115.1	V11_P1A41T118	V11_P1A41T118_02492	V15_P4S5T153	V15_P4S5T153_01817		0	0	55	274	220	94	1	124	3		1	A		4	S		0	0	0	1		PF03502			Nucleoside-specific channel-forming protein, Tsx			IPR018013			Nucleoside-specific channel-forming protein, Tsx-like			GO:0009279
	55	Cluster_1053.1		55	Cluster_10115.1	V11_P1A41T118	V11_P1A41T118_02492	V17_P4S1T151	V17_P4S1T151_01468		0	0	55	274	220	94	1	124	3		1	A		4	S		0	0	0	1		PF03502			Nucleoside-specific channel-forming protein, Tsx			IPR018013			Nucleoside-specific channel-forming protein, Tsx-like			GO:0009279
	56	Cluster_10530.1		56	Cluster_10115.1	V11_P1A41T118	V11_P1A41T118_02492	V19_P1S1T109	V19_P1S1T109_02452		0	0	55	274	220	94	0	121	3		1	A		1	S		0	0	1	0		PF03502			Nucleoside-specific channel-forming protein, Tsx			IPR018013			Nucleoside-specific channel-forming protein, Tsx-like			GO:0009279
	57	Cluster_1054.1		57	Cluster_10115.1	V11_P1A41T118	V11_P1A41T118_02492	V20_P4S3T152	V20_P4S3T152_01881		0	0	55	274	220	94	1	124	3		1	A		4	S		0	0	0	1		PF03502			Nucleoside-specific channel-forming protein, Tsx			IPR018013			Nucleoside-specific channel-forming protein, Tsx-like			GO:0009279
	58	Cluster_10546.1		58	Cluster_10115.1	V11_P1A41T118	V11_P1A41T118_02492	V22_P2S10T140	V22_P2S10TA40_01861		0	0	55	274	220	94	1	124	3		1	A		2	S		0	0	0	1		PF03502			Nucleoside-specific channel-forming protein, Tsx			IPR018013			Nucleoside-specific channel-forming protein, Tsx-like			GO:0009279
	59	Cluster_1055.1		59	Cluster_10115.1	V11_P1A41T118	V11_P1A41T118_02492	V25_P4S6T154	V25_P4S6T154_02085		0	0	55	274	220	94	1	124	3		1	A		4	S		0	0	0	1		PF03502			Nucleoside-specific channel-forming protein, Tsx			IPR018013			Nucleoside-specific channel-forming protein, Tsx-like			GO:0009279
	60	Cluster_1058.1		60	Cluster_10115.1	V23_P3S9T160	V23_P3S9T160_02776	V02_P2A34T133	V02_P2A34T133_03004		0	0	55	274	220	94	1	124	3		3	S		2	A		0	0	0	1		PF03502			Nucleoside-specific channel-forming protein, Tsx			IPR018013			Nucleoside-specific channel-forming protein, Tsx-like			GO:0009279
	61	Cluster_10585.1		61	Cluster_10115.1	V23_P3S9T160	V23_P3S9T160_02776	V07_P2A8T137	V07_P2A8T137_02382		0	0	55	274	220	94	1	124	3		3	S		2	A		0	0	0	1		PF03502			Nucleoside-specific channel-forming protein, Tsx			IPR018013			Nucleoside-specific channel-forming protein, Tsx-like			GO:0009279
	62	Cluster_10594.1		62	Cluster_10115.1	V23_P3S9T160	V23_P3S9T160_02776	V09_P4A23P171	V09_P4A23P171_00960		0	0	55	274	220	94	0	123	3		3	S		4	A		0	0	0	1		PF03502			Nucleoside-specific channel-forming protein, Tsx			IPR018013			Nucleoside-specific channel-forming protein, Tsx-like			GO:0009279
	63	Cluster_106.1		63	Cluster_10115.1	V23_P3S9T160	V23_P3S9T160_02776	V10_P2A27P122	V10_P2A27P122_00586		0	0	55	274	220	94	1	124	3		3	S		2	A		0	0	0	1		PF03502			Nucleoside-specific channel-forming protein, Tsx			IPR018013			Nucleoside-specific channel-forming protein, Tsx-like			GO:0009279
	64	Cluster_1060.1		64	Cluster_10115.1	V23_P3S9T160	V23_P3S9T160_02776	V15_P4S5T153	V15_P4S5T153_01817		0	0	55	274	220	94	1	124	3		3	S		4	S		0	1	0	0		PF03502			Nucleoside-specific channel-forming protein, Tsx			IPR018013			Nucleoside-specific channel-forming protein, Tsx-like			GO:0009279
	65	Cluster_10606.1		65	Cluster_10115.1	V23_P3S9T160	V23_P3S9T160_02776	V17_P4S1T151	V17_P4S1T151_01468		0	0	55	274	220	94	1	124	3		3	S		4	S		0	1	0	0		PF03502			Nucleoside-specific channel-forming protein, Tsx			IPR018013			Nucleoside-specific channel-forming protein, Tsx-like			GO:0009279
	66	Cluster_1062.1		66	Cluster_10115.1	V23_P3S9T160	V23_P3S9T160_02776	V19_P1S1T109	V19_P1S1T109_02452		0	0	55	274	220	94	0	121	3		3	S		1	S		0	1	0	0		PF03502			Nucleoside-specific channel-forming protein, Tsx			IPR018013			Nucleoside-specific channel-forming protein, Tsx-like			GO:0009279
	67	Cluster_10624.1		67	Cluster_10115.1	V23_P3S9T160	V23_P3S9T160_02776	V20_P4S3T152	V20_P4S3T152_01881		0	0	55	274	220	94	1	124	3		3	S		4	S		0	1	0	0		PF03502			Nucleoside-specific channel-forming protein, Tsx			IPR018013			Nucleoside-specific channel-forming protein, Tsx-like			GO:0009279
	68	Cluster_10630.1		68	Cluster_10115.1	V23_P3S9T160	V23_P3S9T160_02776	V22_P2S10T140	V22_P2S10TA40_01861		0	0	55	274	220	94	1	124	3		3	S		2	S		0	1	0	0		PF03502			Nucleoside-specific channel-forming protein, Tsx			IPR018013			Nucleoside-specific channel-forming protein, Tsx-like			GO:0009279
	69	Cluster_1064.1		69	Cluster_10115.1	V23_P3S9T160	V23_P3S9T160_02776	V25_P4S6T154	V25_P4S6T154_02085		0	0	55	274	220	94	1	124	3		3	S		4	S		0	1	0	0		PF03502			Nucleoside-specific channel-forming protein, Tsx			IPR018013			Nucleoside-specific channel-forming protein, Tsx-like			GO:0009279
	70	Cluster_10641.1		70	Cluster_10115.1	V11_P1A41T118	V11_P1A41T118_02492	V12_P9A6T4	V12_P9A6T4_00514		0	1e-05	55	269	215	91	0	120	3		1	A		9	A		0	1	0	0		PF03502			Nucleoside-specific channel-forming protein, Tsx			IPR018013			Nucleoside-specific channel-forming protein, Tsx-like			GO:0009279
	71	Cluster_10647.1		71	Cluster_10115.1	V23_P3S9T160	V23_P3S9T160_02776	V12_P9A6T4	V12_P9A6T4_00514		0	1e-05	55	269	215	91	0	120	3		3	S		9	A		0	0	0	1		PF03502			Nucleoside-specific channel-forming protein, Tsx			IPR018013			Nucleoside-specific channel-forming protein, Tsx-like			GO:0009279
	72	Cluster_10659.1		72	Cluster_10115.1	V11_P1A41T118	V11_P1A41T118_02492	Vang_263	VAA_03625		0	3e-05	55	274	220	94	1	119	3		1	A		U	P		0	0	0	1		PF03502			Nucleoside-specific channel-forming protein, Tsx			IPR018013			Nucleoside-specific channel-forming protein, Tsx-like			GO:0009279
	73	Cluster_10668.1		73	Cluster_10115.1	V23_P3S9T160	V23_P3S9T160_02776	Vang_263	VAA_03625		0	3e-05	55	274	220	94	1	119	3		3	S		U	P		0	0	0	1		PF03502			Nucleoside-specific channel-forming protein, Tsx			IPR018013			Nucleoside-specific channel-forming protein, Tsx-like			GO:0009279
	74	Cluster_1068.1		74	Cluster_10115.1	V11_P1A41T118	V11_P1A41T118_02492	V01_P9A10T6	V01_P9A10T6_01135		0	5e-05	55	274	220	94	1	118	3		1	A		9	A		0	1	0	0		PF03502			Nucleoside-specific channel-forming protein, Tsx			IPR018013			Nucleoside-specific channel-forming protein, Tsx-like			GO:0009279
	75	Cluster_10685.1		75	Cluster_10115.1	V23_P3S9T160	V23_P3S9T160_02776	V01_P9A10T6	V01_P9A10T6_01135		0	5e-05	55	274	220	94	1	118	3		3	S		9	A		0	0	0	1		PF03502			Nucleoside-specific channel-forming protein, Tsx			IPR018013			Nucleoside-specific channel-forming protein, Tsx-like			GO:0009279
	76	Cluster_10688.1		76	Cluster_10115.1	Vang_263	VAA_03625	V09_P4A23P171	V09_P4A23P171_00960		0	0.00072	55	486	432	194	1	58	7		U	P		4	A		0	0	0	1		PF03502			Nucleoside-specific channel-forming protein, Tsx			IPR018013			Nucleoside-specific channel-forming protein, Tsx-like
	77	Cluster_107.1		77	Cluster_10115.1	V03_P4A6T147	V03_P4A6T147_00813	Vang_263	VAA_03625		0	0.00151	187	647	461	202	19	92	4		4	A		U	P		0	0	0	1		PF03502			Nucleoside-specific channel-forming protein, Tsx			IPR018013			Nucleoside-specific channel-forming protein, Tsx-like			GO:0009279
	78	Cluster_1070.1		78	Cluster_10115.1	V04_P4A5T148	V04_P4A5T148_01985	Vang_263	VAA_03625		0	0.00151	187	647	461	202	19	92	4		4	A		U	P		0	0	0	1		PF03502			Nucleoside-specific channel-forming protein, Tsx			IPR018013			Nucleoside-specific channel-forming protein, Tsx-like			GO:0009279
	79	Cluster_10721.1		79	Cluster_10115.1	V05_P4A8T149	V05_P4A8T149_02956	Vang_263	VAA_03625		0	0.00151	187	647	461	202	19	92	4		4	A		U	P		0	0	0	1		PF03502			Nucleoside-specific channel-forming protein, Tsx			IPR018013			Nucleoside-specific channel-forming protein, Tsx-like			GO:0009279
	80	Cluster_10728.1		80	Cluster_10115.1	V06_P1A73T115	V06_P1A73T115_00341	Vang_263	VAA_03625		0	0.00151	187	647	461	202	19	92	4		1	A		U	P		0	0	0	1		PF03502			Nucleoside-specific channel-forming protein, Tsx			IPR018013			Nucleoside-specific channel-forming protein, Tsx-like			GO:0009279
	81	Cluster_10734.1		81	Cluster_10115.1	V14_P6S14T42	V14_P6S14T42_00706	Vang_263	VAA_03625		0	0.00151	187	647	461	202	19	92	4		6	S		U	P		0	0	0	1		PF03502			Nucleoside-specific channel-forming protein, Tsx			IPR018013			Nucleoside-specific channel-forming protein, Tsx-like			GO:0009279
	82	Cluster_10781.1		82	Cluster_10115.1	V18_P1S4T112	V18_P1S4T112_00849	Vang_263	VAA_03625		0	0.00151	187	647	461	202	19	92	4		1	S		U	P		0	0	0	1		PF03502			Nucleoside-specific channel-forming protein, Tsx			IPR018013			Nucleoside-specific channel-forming protein, Tsx-like			GO:0009279
	83	Cluster_10782.1		83	Cluster_10115.1	V24_P1S3T111	V24_P1S3T111_01479	Vang_263	VAA_03625		0	0.00151	187	647	461	202	19	92	4		1	S		U	P		0	0	0	1		PF03502			Nucleoside-specific channel-forming protein, Tsx			IPR018013			Nucleoside-specific channel-forming protein, Tsx-like			GO:0009279
	84	Cluster_10787.1		84	Cluster_10115.1	V03_P4A6T147	V03_P4A6T147_00813	V01_P9A10T6	V01_P9A10T6_01135		0	0.00313	187	647	461	202	20	92	4		4	A		9	A		0	1	0	0		PF03502			Nucleoside-specific channel-forming protein, Tsx			IPR018013			Nucleoside-specific channel-forming protein, Tsx-like			GO:0009279
	85	Cluster_10795.1		85	Cluster_10115.1	V04_P4A5T148	V04_P4A5T148_01985	V01_P9A10T6	V01_P9A10T6_01135		0	0.00313	187	647	461	202	20	92	4		4	A		9	A		0	1	0	0		PF03502			Nucleoside-specific channel-forming protein, Tsx			IPR018013			Nucleoside-specific channel-forming protein, Tsx-like			GO:0009279
	86	Cluster_10836.1		86	Cluster_10115.1	V05_P4A8T149	V05_P4A8T149_02956	V01_P9A10T6	V01_P9A10T6_01135		0	0.00313	187	647	461	202	20	92	4		4	A		9	A		0	1	0	0		PF03502			Nucleoside-specific channel-forming protein, Tsx			IPR018013			Nucleoside-specific channel-forming protein, Tsx-like			GO:0009279
	87	Cluster_1084.1		87	Cluster_10115.1	V06_P1A73T115	V06_P1A73T115_00341	V01_P9A10T6	V01_P9A10T6_01135		0	0.00313	187	647	461	202	20	92	4		1	A		9	A		0	1	0	0		PF03502			Nucleoside-specific channel-forming protein, Tsx			IPR018013			Nucleoside-specific channel-forming protein, Tsx-like			GO:0009279
	88	Cluster_1086.1		88	Cluster_10115.1	V14_P6S14T42	V14_P6S14T42_00706	V01_P9A10T6	V01_P9A10T6_01135		0	0.00313	187	647	461	202	20	92	4		6	S		9	A		0	0	0	1		PF03502			Nucleoside-specific channel-forming protein, Tsx			IPR018013			Nucleoside-specific channel-forming protein, Tsx-like			GO:0009279
	89	Cluster_10903.1		89	Cluster_10115.1	V18_P1S4T112	V18_P1S4T112_00849	V01_P9A10T6	V01_P9A10T6_01135		0	0.00313	187	647	461	202	20	92	4		1	S		9	A		0	0	0	1		PF03502			Nucleoside-specific channel-forming protein, Tsx			IPR018013			Nucleoside-specific channel-forming protein, Tsx-like			GO:0009279
	90	Cluster_10947.1		90	Cluster_10115.1	V24_P1S3T111	V24_P1S3T111_01479	V01_P9A10T6	V01_P9A10T6_01135		0	0.00313	187	647	461	202	20	92	4		1	S		9	A		0	0	0	1		PF03502			Nucleoside-specific channel-forming protein, Tsx			IPR018013			Nucleoside-specific channel-forming protein, Tsx-like			GO:0009279
	91	Cluster_1095.1		91	Cluster_10115.1	V03_P4A6T147	V03_P4A6T147_00813	V12_P9A6T4	V12_P9A6T4_00514		0	0.0062	292	684	393	176	5	66	6		4	A		9	A		0	1	0	0		PF03502			Nucleoside-specific channel-forming protein, Tsx			IPR018013			Nucleoside-specific channel-forming protein, Tsx-like			GO:0009279
	92	Cluster_1095.2		92	Cluster_10115.1	V04_P4A5T148	V04_P4A5T148_01985	V12_P9A6T4	V12_P9A6T4_00514		0	0.0062	292	684	393	176	5	66	6		4	A		9	A		0	1	0	0		PF03502			Nucleoside-specific channel-forming protein, Tsx			IPR018013			Nucleoside-specific channel-forming protein, Tsx-like			GO:0009279
	93	Cluster_10970.1		93	Cluster_10115.1	V05_P4A8T149	V05_P4A8T149_02956	V12_P9A6T4	V12_P9A6T4_00514		0	0.0062	292	684	393	176	5	66	6		4	A		9	A		0	1	0	0		PF03502			Nucleoside-specific channel-forming protein, Tsx			IPR018013			Nucleoside-specific channel-forming protein, Tsx-like			GO:0009279
	94	Cluster_1098.1		94	Cluster_10115.1	V06_P1A73T115	V06_P1A73T115_00341	V12_P9A6T4	V12_P9A6T4_00514		0	0.0062	292	684	393	176	5	66	6		1	A		9	A		0	1	0	0		PF03502			Nucleoside-specific channel-forming protein, Tsx			IPR018013			Nucleoside-specific channel-forming protein, Tsx-like			GO:0009279
	95	Cluster_10983.1		95	Cluster_10115.1	V14_P6S14T42	V14_P6S14T42_00706	V12_P9A6T4	V12_P9A6T4_00514		0	0.0062	292	684	393	176	5	66	6		6	S		9	A		0	0	0	1		PF03502			Nucleoside-specific channel-forming protein, Tsx			IPR018013			Nucleoside-specific channel-forming protein, Tsx-like			GO:0009279
	96	Cluster_1099.1		96	Cluster_10115.1	V18_P1S4T112	V18_P1S4T112_00849	V12_P9A6T4	V12_P9A6T4_00514		0	0.0062	292	684	393	176	5	66	6		1	S		9	A		0	0	0	1		PF03502			Nucleoside-specific channel-forming protein, Tsx			IPR018013			Nucleoside-specific channel-forming protein, Tsx-like			GO:0009279
	97	Cluster_110.1		97	Cluster_10115.1	V24_P1S3T111	V24_P1S3T111_01479	V12_P9A6T4	V12_P9A6T4_00514		0	0.0062	292	684	393	176	5	66	6		1	S		9	A		0	0	0	1		PF03502			Nucleoside-specific channel-forming protein, Tsx			IPR018013			Nucleoside-specific channel-forming protein, Tsx-like			GO:0009279
	98	Cluster_1100.1		98	Cluster_10115.1	V36_P2S2PM302	V36_P2S2PM302_01849	Valg_262	N646_1478		0	0.01127	541	663	123	41	3	165	3		2	S		C	P		0	0	0	1		PF03502			Nucleoside-specific channel-forming protein, Tsx			IPR018013			Nucleoside-specific channel-forming protein, Tsx-like			GO:0009279
	99	Cluster_11006.1		99	Cluster_10115.1	V37_P2S8PM304	V37_P2S8PM304_00567	Valg_262	N646_1478		0	0.01127	541	663	123	41	3	165	3		2	S		C	P		0	0	0	1		PF03502			Nucleoside-specific channel-forming protein, Tsx			IPR018013			Nucleoside-specific channel-forming protein, Tsx-like			GO:0009279
	100	Cluster_1101.1		100	Cluster_10115.1	V38_P2S17PM301	V38_P2S17PM301_02871	Valg_262	N646_1478		0	0.01127	541	663	123	41	3	165	3		2	S		C	P		0	0	0	1		PF03502			Nucleoside-specific channel-forming protein, Tsx			IPR018013			Nucleoside-specific channel-forming protein, Tsx-like			GO:0009279
	101	Cluster_1103.1		101	Cluster_10115.1	V39_P1S14PM300	V39_P1S14PM300_02966	Valg_262	N646_1478		0	0.01127	541	663	123	41	3	165	3		1	S		C	P		0	0	0	1		PF03502			Nucleoside-specific channel-forming protein, Tsx			IPR018013			Nucleoside-specific channel-forming protein, Tsx-like			GO:0009279
	102	Cluster_11047.1		102	Cluster_1013.1	V02_P2A34T133	V02_P2A34T133_00459	V10_P2A27P122	V10_P2A27P122_00924		0.0028	0.00485	40	867	828	507	0	1	508		2	A		2	A		1	0	0	0		PF03881			Fructosamine kinase			IPR016477			Fructosamine/Ketosamine-3-kinase
	103	Cluster_11048.1		103	Cluster_1013.1	V02_P2A34T133	V02_P2A34T133_00459	V22_P2S10T140	V22_P2S10TA40_00719		0.0028	0.00485	40	867	828	507	0	1	508		2	A		2	S		0	0	1	0		PF03881			Fructosamine kinase			IPR016477			Fructosamine/Ketosamine-3-kinase
	104	Cluster_11062.1		104	Cluster_10147.1	Valg_262	N646_4498	V43_P6S15P86	V43_P6S15P86_04122		0.0006	0.0077	58	395	338	78	3	51	5		C	P		6	S		0	0	0	1		PF00126	PF03466		Bacterial regulatory helix-turn-helix protein, lysR family	LysR substrate binding domain		IPR000847	IPR005119		Transcription regulator HTH, LysR	LysR, substrate-binding
	105	Cluster_11070.1		105	Cluster_10149.1	V31_P5A7T61	V31_P5A7T61_00403	V33_P6A3T137	V33_P6A3T137_00122		0.0291	0.00712	13	1032	1020	500	0	1	502		5	A		6	A		0	1	0	0		PF00248			Aldo/keto reductase family			IPR023210			NADP-dependent oxidoreductase domain
	106	Cluster_11087.1		106	Cluster_10149.1	V32_P6A28T40	V32_P6A28T40_01405	V33_P6A3T137	V33_P6A3T137_00122		0.0291	0.00712	13	1032	1020	500	0	1	502		6	A		6	A		1	0	0	0		PF00248			Aldo/keto reductase family			IPR023210			NADP-dependent oxidoreductase domain
	107	Cluster_11096.1		107	Cluster_10149.1	V34_P3A8T189	V34_P3A8T189_01362	V33_P6A3T137	V33_P6A3T137_00122		0.0291	0.00712	13	1032	1020	500	0	1	502		3	A		6	A		0	1	0	0		PF00248			Aldo/keto reductase family			IPR023210			NADP-dependent oxidoreductase domain
	108	Cluster_111.1		108	Cluster_10149.1	V40_P2S30T141	V40_P2S30T141_02050	V33_P6A3T137	V33_P6A3T137_00122		0.0291	0.00712	13	1032	1020	500	0	1	502		2	S		6	A		0	0	0	1		PF00248			Aldo/keto reductase family			IPR023210			NADP-dependent oxidoreductase domain
	109	Cluster_1110.1		109	Cluster_10150.1	V01_P9A10T6	V01_P9A10T6_00457	V04_P4A5T148	V04_P4A5T148_01359		0	0	142	254	113	48	1	329	3		9	A		4	A		0	1	0	0		PF03349			Outer membrane protein transport protein (OMPP1/FadL/TodX)			IPR005017			Outer membrane protein transport protein (OMPP1/FadL/TodX)
	110	Cluster_11110.1		110	Cluster_10150.1	V01_P9A10T6	V01_P9A10T6_00457	V05_P4A8T149	V05_P4A8T149_00621		0	0	142	254	113	48	1	329	3		9	A		4	A		0	1	0	0		PF03349			Outer membrane protein transport protein (OMPP1/FadL/TodX)			IPR005017			Outer membrane protein transport protein (OMPP1/FadL/TodX)
	111	Cluster_11146.1		111	Cluster_10150.1	V01_P9A10T6	V01_P9A10T6_00457	V06_P1A73T115	V06_P1A73T115_02324		0	0	142	254	113	48	1	329	3		9	A		1	A		0	1	0	0		PF03349			Outer membrane protein transport protein (OMPP1/FadL/TodX)			IPR005017			Outer membrane protein transport protein (OMPP1/FadL/TodX)
	112	Cluster_1116.1		112	Cluster_10150.1	V01_P9A10T6	V01_P9A10T6_00457	V14_P6S14T42	V14_P6S14T42_01550		0	0	142	254	113	48	1	329	3		9	A		6	S		0	0	0	1		PF03349			Outer membrane protein transport protein (OMPP1/FadL/TodX)			IPR005017			Outer membrane protein transport protein (OMPP1/FadL/TodX)
	113	Cluster_1117.1		113	Cluster_10150.1	V01_P9A10T6	V01_P9A10T6_00457	V18_P1S4T112	V18_P1S4T112_01655		0	0	142	254	113	48	1	329	3		9	A		1	S		0	0	0	1		PF03349			Outer membrane protein transport protein (OMPP1/FadL/TodX)			IPR005017			Outer membrane protein transport protein (OMPP1/FadL/TodX)
	114	Cluster_11179.1		114	Cluster_10150.1	V01_P9A10T6	V01_P9A10T6_00457	V24_P1S3T111	V24_P1S3T111_00629		0	0	142	254	113	48	1	329	3		9	A		1	S		0	0	0	1		PF03349			Outer membrane protein transport protein (OMPP1/FadL/TodX)			IPR005017			Outer membrane protein transport protein (OMPP1/FadL/TodX)
	115	Cluster_1118.1		115	Cluster_10150.1	V02_P2A34T133	V02_P2A34T133_02407	V04_P4A5T148	V04_P4A5T148_01359		0	0	142	254	113	48	0	326	3		2	A		4	A		0	1	0	0		PF03349			Outer membrane protein transport protein (OMPP1/FadL/TodX)			IPR005017			Outer membrane protein transport protein (OMPP1/FadL/TodX)
	116	Cluster_11191.1		116	Cluster_10150.1	V02_P2A34T133	V02_P2A34T133_02407	V05_P4A8T149	V05_P4A8T149_00621		0	0	142	254	113	48	0	326	3		2	A		4	A		0	1	0	0		PF03349			Outer membrane protein transport protein (OMPP1/FadL/TodX)			IPR005017			Outer membrane protein transport protein (OMPP1/FadL/TodX)
	117	Cluster_11205.1		117	Cluster_10150.1	V02_P2A34T133	V02_P2A34T133_02407	V06_P1A73T115	V06_P1A73T115_02324		0	0	142	254	113	48	0	326	3		2	A		1	A		0	1	0	0		PF03349			Outer membrane protein transport protein (OMPP1/FadL/TodX)			IPR005017			Outer membrane protein transport protein (OMPP1/FadL/TodX)
	118	Cluster_11208.1		118	Cluster_10150.1	V02_P2A34T133	V02_P2A34T133_02407	V14_P6S14T42	V14_P6S14T42_01550		0	0	142	254	113	48	0	326	3		2	A		6	S		0	0	0	1		PF03349			Outer membrane protein transport protein (OMPP1/FadL/TodX)			IPR005017			Outer membrane protein transport protein (OMPP1/FadL/TodX)
	119	Cluster_11209.1		119	Cluster_10150.1	V02_P2A34T133	V02_P2A34T133_02407	V15_P4S5T153	V15_P4S5T153_00664		0	0	142	254	113	48	1	320	3		2	A		4	S		0	0	0	1		PF03349			Outer membrane protein transport protein (OMPP1/FadL/TodX)			IPR005017			Outer membrane protein transport protein (OMPP1/FadL/TodX)
	120	Cluster_11225.1		120	Cluster_10150.1	V02_P2A34T133	V02_P2A34T133_02407	V17_P4S1T151	V17_P4S1T151_02912		0	0	142	254	113	48	1	320	3		2	A		4	S		0	0	0	1		PF03349			Outer membrane protein transport protein (OMPP1/FadL/TodX)			IPR005017			Outer membrane protein transport protein (OMPP1/FadL/TodX)
	121	Cluster_1125.1		121	Cluster_10150.1	V02_P2A34T133	V02_P2A34T133_02407	V18_P1S4T112	V18_P1S4T112_01655		0	0	142	254	113	48	0	326	3		2	A		1	S		0	0	0	1		PF03349			Outer membrane protein transport protein (OMPP1/FadL/TodX)			IPR005017			Outer membrane protein transport protein (OMPP1/FadL/TodX)
	122	Cluster_11250.1		122	Cluster_10150.1	V02_P2A34T133	V02_P2A34T133_02407	V20_P4S3T152	V20_P4S3T152_01311		0	0	142	254	113	48	1	320	3		2	A		4	S		0	0	0	1		PF03349			Outer membrane protein transport protein (OMPP1/FadL/TodX)			IPR005017			Outer membrane protein transport protein (OMPP1/FadL/TodX)
	123	Cluster_1126.1		123	Cluster_10150.1	V02_P2A34T133	V02_P2A34T133_02407	V24_P1S3T111	V24_P1S3T111_00629		0	0	142	254	113	48	0	326	3		2	A		1	S		0	0	0	1		PF03349			Outer membrane protein transport protein (OMPP1/FadL/TodX)			IPR005017			Outer membrane protein transport protein (OMPP1/FadL/TodX)
	124	Cluster_1129.1		124	Cluster_10150.1	V02_P2A34T133	V02_P2A34T133_02407	V25_P4S6T154	V25_P4S6T154_00168		0	0	142	254	113	48	1	320	3		2	A		4	S		0	0	0	1		PF03349			Outer membrane protein transport protein (OMPP1/FadL/TodX)			IPR005017			Outer membrane protein transport protein (OMPP1/FadL/TodX)
	125	Cluster_1134.2		125	Cluster_10150.1	V07_P2A8T137	V07_P2A8T137_02862	V04_P4A5T148	V04_P4A5T148_01359		0	0	142	254	113	48	0	326	3		2	A		4	A		0	1	0	0		PF03349			Outer membrane protein transport protein (OMPP1/FadL/TodX)			IPR005017			Outer membrane protein transport protein (OMPP1/FadL/TodX)
	126	Cluster_1135.1		126	Cluster_10150.1	V07_P2A8T137	V07_P2A8T137_02862	V05_P4A8T149	V05_P4A8T149_00621		0	0	142	254	113	48	0	326	3		2	A		4	A		0	1	0	0		PF03349			Outer membrane protein transport protein (OMPP1/FadL/TodX)			IPR005017			Outer membrane protein transport protein (OMPP1/FadL/TodX)
	127	Cluster_1136.1		127	Cluster_10150.1	V07_P2A8T137	V07_P2A8T137_02862	V06_P1A73T115	V06_P1A73T115_02324		0	0	142	254	113	48	0	326	3		2	A		1	A		0	1	0	0		PF03349			Outer membrane protein transport protein (OMPP1/FadL/TodX)			IPR005017			Outer membrane protein transport protein (OMPP1/FadL/TodX)
	128	Cluster_1137.1		128	Cluster_10150.1	V07_P2A8T137	V07_P2A8T137_02862	V14_P6S14T42	V14_P6S14T42_01550		0	0	142	254	113	48	0	326	3		2	A		6	S		0	0	0	1		PF03349			Outer membrane protein transport protein (OMPP1/FadL/TodX)			IPR005017			Outer membrane protein transport protein (OMPP1/FadL/TodX)
	129	Cluster_11381.1		129	Cluster_10150.1	V07_P2A8T137	V07_P2A8T137_02862	V15_P4S5T153	V15_P4S5T153_00664		0	0	142	254	113	48	1	320	3		2	A		4	S		0	0	0	1		PF03349			Outer membrane protein transport protein (OMPP1/FadL/TodX)			IPR005017			Outer membrane protein transport protein (OMPP1/FadL/TodX)
	130	Cluster_114.1		130	Cluster_10150.1	V07_P2A8T137	V07_P2A8T137_02862	V17_P4S1T151	V17_P4S1T151_02912		0	0	142	254	113	48	1	320	3		2	A		4	S		0	0	0	1		PF03349			Outer membrane protein transport protein (OMPP1/FadL/TodX)			IPR005017			Outer membrane protein transport protein (OMPP1/FadL/TodX)
	131	Cluster_1140.1		131	Cluster_10150.1	V07_P2A8T137	V07_P2A8T137_02862	V18_P1S4T112	V18_P1S4T112_01655		0	0	142	254	113	48	0	326	3		2	A		1	S		0	0	0	1		PF03349			Outer membrane protein transport protein (OMPP1/FadL/TodX)			IPR005017			Outer membrane protein transport protein (OMPP1/FadL/TodX)
	132	Cluster_11406.1		132	Cluster_10150.1	V07_P2A8T137	V07_P2A8T137_02862	V20_P4S3T152	V20_P4S3T152_01311		0	0	142	254	113	48	1	320	3		2	A		4	S		0	0	0	1		PF03349			Outer membrane protein transport protein (OMPP1/FadL/TodX)			IPR005017			Outer membrane protein transport protein (OMPP1/FadL/TodX)
	133	Cluster_11416.1		133	Cluster_10150.1	V07_P2A8T137	V07_P2A8T137_02862	V24_P1S3T111	V24_P1S3T111_00629		0	0	142	254	113	48	0	326	3		2	A		1	S		0	0	0	1		PF03349			Outer membrane protein transport protein (OMPP1/FadL/TodX)			IPR005017			Outer membrane protein transport protein (OMPP1/FadL/TodX)
	134	Cluster_1147.1		134	Cluster_10150.1	V07_P2A8T137	V07_P2A8T137_02862	V25_P4S6T154	V25_P4S6T154_00168		0	0	142	254	113	48	1	320	3		2	A		4	S		0	0	0	1		PF03349			Outer membrane protein transport protein (OMPP1/FadL/TodX)			IPR005017			Outer membrane protein transport protein (OMPP1/FadL/TodX)
	135	Cluster_11479.1		135	Cluster_10150.1	V08_P9A1T1	V08_P9A1T1_01181	V04_P4A5T148	V04_P4A5T148_01359		0	0	142	254	113	48	0	324	3		9	A		4	A		0	1	0	0		PF03349			Outer membrane protein transport protein (OMPP1/FadL/TodX)			IPR005017			Outer membrane protein transport protein (OMPP1/FadL/TodX)
	136	Cluster_11496.1		136	Cluster_10150.1	V08_P9A1T1	V08_P9A1T1_01181	V05_P4A8T149	V05_P4A8T149_00621		0	0	142	254	113	48	0	324	3		9	A		4	A		0	1	0	0		PF03349			Outer membrane protein transport protein (OMPP1/FadL/TodX)			IPR005017			Outer membrane protein transport protein (OMPP1/FadL/TodX)
	137	Cluster_1150.1		137	Cluster_10150.1	V08_P9A1T1	V08_P9A1T1_01181	V06_P1A73T115	V06_P1A73T115_02324		0	0	142	254	113	48	0	324	3		9	A		1	A		0	1	0	0		PF03349			Outer membrane protein transport protein (OMPP1/FadL/TodX)			IPR005017			Outer membrane protein transport protein (OMPP1/FadL/TodX)
	138	Cluster_11522.1		138	Cluster_10150.1	V08_P9A1T1	V08_P9A1T1_01181	V14_P6S14T42	V14_P6S14T42_01550		0	0	142	254	113	48	0	324	3		9	A		6	S		0	0	0	1		PF03349			Outer membrane protein transport protein (OMPP1/FadL/TodX)			IPR005017			Outer membrane protein transport protein (OMPP1/FadL/TodX)
	139	Cluster_11533.1		139	Cluster_10150.1	V08_P9A1T1	V08_P9A1T1_01181	V15_P4S5T153	V15_P4S5T153_00664		0	0	142	254	113	48	1	318	3		9	A		4	S		0	0	0	1		PF03349			Outer membrane protein transport protein (OMPP1/FadL/TodX)			IPR005017			Outer membrane protein transport protein (OMPP1/FadL/TodX)
	140	Cluster_11536.1		140	Cluster_10150.1	V08_P9A1T1	V08_P9A1T1_01181	V17_P4S1T151	V17_P4S1T151_02912		0	0	142	254	113	48	1	318	3		9	A		4	S		0	0	0	1		PF03349			Outer membrane protein transport protein (OMPP1/FadL/TodX)			IPR005017			Outer membrane protein transport protein (OMPP1/FadL/TodX)
	141	Cluster_11555.1		141	Cluster_10150.1	V08_P9A1T1	V08_P9A1T1_01181	V18_P1S4T112	V18_P1S4T112_01655		0	0	142	254	113	48	0	324	3		9	A		1	S		0	0	0	1		PF03349			Outer membrane protein transport protein (OMPP1/FadL/TodX)			IPR005017			Outer membrane protein transport protein (OMPP1/FadL/TodX)
	142	Cluster_11574.1		142	Cluster_10150.1	V08_P9A1T1	V08_P9A1T1_01181	V20_P4S3T152	V20_P4S3T152_01311		0	0	142	254	113	48	1	318	3		9	A		4	S		0	0	0	1		PF03349			Outer membrane protein transport protein (OMPP1/FadL/TodX)			IPR005017			Outer membrane protein transport protein (OMPP1/FadL/TodX)
	143	Cluster_11584.1		143	Cluster_10150.1	V08_P9A1T1	V08_P9A1T1_01181	V24_P1S3T111	V24_P1S3T111_00629		0	0	142	254	113	48	0	324	3		9	A		1	S		0	0	0	1		PF03349			Outer membrane protein transport protein (OMPP1/FadL/TodX)			IPR005017			Outer membrane protein transport protein (OMPP1/FadL/TodX)
	144	Cluster_1162.1		144	Cluster_10150.1	V08_P9A1T1	V08_P9A1T1_01181	V25_P4S6T154	V25_P4S6T154_00168		0	0	142	254	113	48	1	318	3		9	A		4	S		0	0	0	1		PF03349			Outer membrane protein transport protein (OMPP1/FadL/TodX)			IPR005017			Outer membrane protein transport protein (OMPP1/FadL/TodX)
	145	Cluster_11648.1		145	Cluster_10150.1	V09_P4A23P171	V09_P4A23P171_01758	V04_P4A5T148	V04_P4A5T148_01359		0	0	142	254	113	48	0	327	3		4	A		4	A		1	0	0	0		PF03349			Outer membrane protein transport protein (OMPP1/FadL/TodX)			IPR005017			Outer membrane protein transport protein (OMPP1/FadL/TodX)
	146	Cluster_11672.1		146	Cluster_10150.1	V09_P4A23P171	V09_P4A23P171_01758	V05_P4A8T149	V05_P4A8T149_00621		0	0	142	254	113	48	0	327	3		4	A		4	A		1	0	0	0		PF03349			Outer membrane protein transport protein (OMPP1/FadL/TodX)			IPR005017			Outer membrane protein transport protein (OMPP1/FadL/TodX)
	147	Cluster_1170.1		147	Cluster_10150.1	V09_P4A23P171	V09_P4A23P171_01758	V06_P1A73T115	V06_P1A73T115_02324		0	0	142	254	113	48	0	327	3		4	A		1	A		0	1	0	0		PF03349			Outer membrane protein transport protein (OMPP1/FadL/TodX)			IPR005017			Outer membrane protein transport protein (OMPP1/FadL/TodX)
	148	Cluster_11759.1		148	Cluster_10150.1	V09_P4A23P171	V09_P4A23P171_01758	V14_P6S14T42	V14_P6S14T42_01550		0	0	142	254	113	48	0	327	3		4	A		6	S		0	0	0	1		PF03349			Outer membrane protein transport protein (OMPP1/FadL/TodX)			IPR005017			Outer membrane protein transport protein (OMPP1/FadL/TodX)
	149	Cluster_11764.1		149	Cluster_10150.1	V09_P4A23P171	V09_P4A23P171_01758	V15_P4S5T153	V15_P4S5T153_00664		0	0	142	254	113	48	1	319	3		4	A		4	S		0	0	1	0		PF03349			Outer membrane protein transport protein (OMPP1/FadL/TodX)			IPR005017			Outer membrane protein transport protein (OMPP1/FadL/TodX)
	150	Cluster_11768.1		150	Cluster_10150.1	V09_P4A23P171	V09_P4A23P171_01758	V17_P4S1T151	V17_P4S1T151_02912		0	0	142	254	113	48	1	319	3		4	A		4	S		0	0	1	0		PF03349			Outer membrane protein transport protein (OMPP1/FadL/TodX)			IPR005017			Outer membrane protein transport protein (OMPP1/FadL/TodX)
	151	Cluster_1177.1		151	Cluster_10150.1	V09_P4A23P171	V09_P4A23P171_01758	V18_P1S4T112	V18_P1S4T112_01655		0	0	142	254	113	48	0	327	3		4	A		1	S		0	0	0	1		PF03349			Outer membrane protein transport protein (OMPP1/FadL/TodX)			IPR005017			Outer membrane protein transport protein (OMPP1/FadL/TodX)
	152	Cluster_11777.1		152	Cluster_10150.1	V09_P4A23P171	V09_P4A23P171_01758	V20_P4S3T152	V20_P4S3T152_01311		0	0	142	254	113	48	1	319	3		4	A		4	S		0	0	1	0		PF03349			Outer membrane protein transport protein (OMPP1/FadL/TodX)			IPR005017			Outer membrane protein transport protein (OMPP1/FadL/TodX)
	153	Cluster_1181.1		153	Cluster_10150.1	V09_P4A23P171	V09_P4A23P171_01758	V24_P1S3T111	V24_P1S3T111_00629		0	0	142	254	113	48	0	327	3		4	A		1	S		0	0	0	1		PF03349			Outer membrane protein transport protein (OMPP1/FadL/TodX)			IPR005017			Outer membrane protein transport protein (OMPP1/FadL/TodX)
	154	Cluster_1184.1		154	Cluster_10150.1	V09_P4A23P171	V09_P4A23P171_01758	V25_P4S6T154	V25_P4S6T154_00168		0	0	142	254	113	48	1	319	3		4	A		4	S		0	0	1	0		PF03349			Outer membrane protein transport protein (OMPP1/FadL/TodX)			IPR005017			Outer membrane protein transport protein (OMPP1/FadL/TodX)
	155	Cluster_11871.1		155	Cluster_10150.1	V10_P2A27P122	V10_P2A27P122_02903	V04_P4A5T148	V04_P4A5T148_01359		0	0	142	254	113	48	0	326	3		2	A		4	A		0	1	0	0		PF03349			Outer membrane protein transport protein (OMPP1/FadL/TodX)			IPR005017			Outer membrane protein transport protein (OMPP1/FadL/TodX)
	156	Cluster_1189.1		156	Cluster_10150.1	V10_P2A27P122	V10_P2A27P122_02903	V05_P4A8T149	V05_P4A8T149_00621		0	0	142	254	113	48	0	326	3		2	A		4	A		0	1	0	0		PF03349			Outer membrane protein transport protein (OMPP1/FadL/TodX)			IPR005017			Outer membrane protein transport protein (OMPP1/FadL/TodX)
	157	Cluster_11905.1		157	Cluster_10150.1	V10_P2A27P122	V10_P2A27P122_02903	V06_P1A73T115	V06_P1A73T115_02324		0	0	142	254	113	48	0	326	3		2	A		1	A		0	1	0	0		PF03349			Outer membrane protein transport protein (OMPP1/FadL/TodX)			IPR005017			Outer membrane protein transport protein (OMPP1/FadL/TodX)
	158	Cluster_1191.1		158	Cluster_10150.1	V10_P2A27P122	V10_P2A27P122_02903	V14_P6S14T42	V14_P6S14T42_01550		0	0	142	254	113	48	0	326	3		2	A		6	S		0	0	0	1		PF03349			Outer membrane protein transport protein (OMPP1/FadL/TodX)			IPR005017			Outer membrane protein transport protein (OMPP1/FadL/TodX)
	159	Cluster_11935.1		159	Cluster_10150.1	V10_P2A27P122	V10_P2A27P122_02903	V15_P4S5T153	V15_P4S5T153_00664		0	0	142	254	113	48	1	320	3		2	A		4	S		0	0	0	1		PF03349			Outer membrane protein transport protein (OMPP1/FadL/TodX)			IPR005017			Outer membrane protein transport protein (OMPP1/FadL/TodX)
	160	Cluster_11966.1		160	Cluster_10150.1	V10_P2A27P122	V10_P2A27P122_02903	V17_P4S1T151	V17_P4S1T151_02912		0	0	142	254	113	48	1	320	3		2	A		4	S		0	0	0	1		PF03349			Outer membrane protein transport protein (OMPP1/FadL/TodX)			IPR005017			Outer membrane protein transport protein (OMPP1/FadL/TodX)
	161	Cluster_11979.1		161	Cluster_10150.1	V10_P2A27P122	V10_P2A27P122_02903	V18_P1S4T112	V18_P1S4T112_01655		0	0	142	254	113	48	0	326	3		2	A		1	S		0	0	0	1		PF03349			Outer membrane protein transport protein (OMPP1/FadL/TodX)			IPR005017			Outer membrane protein transport protein (OMPP1/FadL/TodX)
	162	Cluster_11989.1		162	Cluster_10150.1	V10_P2A27P122	V10_P2A27P122_02903	V20_P4S3T152	V20_P4S3T152_01311		0	0	142	254	113	48	1	320	3		2	A		4	S		0	0	0	1		PF03349			Outer membrane protein transport protein (OMPP1/FadL/TodX)			IPR005017			Outer membrane protein transport protein (OMPP1/FadL/TodX)
	163	Cluster_12021.1		163	Cluster_10150.1	V10_P2A27P122	V10_P2A27P122_02903	V24_P1S3T111	V24_P1S3T111_00629		0	0	142	254	113	48	0	326	3		2	A		1	S		0	0	0	1		PF03349			Outer membrane protein transport protein (OMPP1/FadL/TodX)			IPR005017			Outer membrane protein transport protein (OMPP1/FadL/TodX)
	164	Cluster_12055.1		164	Cluster_10150.1	V10_P2A27P122	V10_P2A27P122_02903	V25_P4S6T154	V25_P4S6T154_00168		0	0	142	254	113	48	1	320	3		2	A		4	S		0	0	0	1		PF03349			Outer membrane protein transport protein (OMPP1/FadL/TodX)			IPR005017			Outer membrane protein transport protein (OMPP1/FadL/TodX)
	165	Cluster_12067.1		165	Cluster_10150.1	V11_P1A41T118	V11_P1A41T118_02527	V04_P4A5T148	V04_P4A5T148_01359		0	0	142	254	113	48	0	326	3		1	A		4	A		0	1	0	0		PF03349			Outer membrane protein transport protein (OMPP1/FadL/TodX)			IPR005017			Outer membrane protein transport protein (OMPP1/FadL/TodX)
	166	Cluster_12079.1		166	Cluster_10150.1	V11_P1A41T118	V11_P1A41T118_02527	V05_P4A8T149	V05_P4A8T149_00621		0	0	142	254	113	48	0	326	3		1	A		4	A		0	1	0	0		PF03349			Outer membrane protein transport protein (OMPP1/FadL/TodX)			IPR005017			Outer membrane protein transport protein (OMPP1/FadL/TodX)
	167	Cluster_12097.1		167	Cluster_10150.1	V11_P1A41T118	V11_P1A41T118_02527	V06_P1A73T115	V06_P1A73T115_02324		0	0	142	254	113	48	0	326	3		1	A		1	A		1	0	0	0		PF03349			Outer membrane protein transport protein (OMPP1/FadL/TodX)			IPR005017			Outer membrane protein transport protein (OMPP1/FadL/TodX)
	168	Cluster_121.1		168	Cluster_10150.1	V11_P1A41T118	V11_P1A41T118_02527	V14_P6S14T42	V14_P6S14T42_01550		0	0	142	254	113	48	0	326	3		1	A		6	S		0	0	0	1		PF03349			Outer membrane protein transport protein (OMPP1/FadL/TodX)			IPR005017			Outer membrane protein transport protein (OMPP1/FadL/TodX)
	169	Cluster_12100.1		169	Cluster_10150.1	V11_P1A41T118	V11_P1A41T118_02527	V15_P4S5T153	V15_P4S5T153_00664		0	0	142	254	113	48	1	320	3		1	A		4	S		0	0	0	1		PF03349			Outer membrane protein transport protein (OMPP1/FadL/TodX)			IPR005017			Outer membrane protein transport protein (OMPP1/FadL/TodX)
	170	Cluster_12123.1		170	Cluster_10150.1	V11_P1A41T118	V11_P1A41T118_02527	V17_P4S1T151	V17_P4S1T151_02912		0	0	142	254	113	48	1	320	3		1	A		4	S		0	0	0	1		PF03349			Outer membrane protein transport protein (OMPP1/FadL/TodX)			IPR005017			Outer membrane protein transport protein (OMPP1/FadL/TodX)
	171	Cluster_1213.1		171	Cluster_10150.1	V11_P1A41T118	V11_P1A41T118_02527	V18_P1S4T112	V18_P1S4T112_01655		0	0	142	254	113	48	0	326	3		1	A		1	S		0	0	1	0		PF03349			Outer membrane protein transport protein (OMPP1/FadL/TodX)			IPR005017			Outer membrane protein transport protein (OMPP1/FadL/TodX)
	172	Cluster_12145.1		172	Cluster_10150.1	V11_P1A41T118	V11_P1A41T118_02527	V20_P4S3T152	V20_P4S3T152_01311		0	0	142	254	113	48	1	320	3		1	A		4	S		0	0	0	1		PF03349			Outer membrane protein transport protein (OMPP1/FadL/TodX)			IPR005017			Outer membrane protein transport protein (OMPP1/FadL/TodX)
	173	Cluster_12147.1		173	Cluster_10150.1	V11_P1A41T118	V11_P1A41T118_02527	V24_P1S3T111	V24_P1S3T111_00629		0	0	142	254	113	48	0	326	3		1	A		1	S		0	0	1	0		PF03349			Outer membrane protein transport protein (OMPP1/FadL/TodX)			IPR005017			Outer membrane protein transport protein (OMPP1/FadL/TodX)
	174	Cluster_12167.1		174	Cluster_10150.1	V11_P1A41T118	V11_P1A41T118_02527	V25_P4S6T154	V25_P4S6T154_00168		0	0	142	254	113	48	1	320	3		1	A		4	S		0	0	0	1		PF03349			Outer membrane protein transport protein (OMPP1/FadL/TodX)			IPR005017			Outer membrane protein transport protein (OMPP1/FadL/TodX)
	175	Cluster_12207.1		175	Cluster_10150.1	V12_P9A6T4	V12_P9A6T4_02020	V04_P4A5T148	V04_P4A5T148_01359		0	0	142	254	113	48	0	321	3		9	A		4	A		0	1	0	0		PF03349			Outer membrane protein transport protein (OMPP1/FadL/TodX)			IPR005017			Outer membrane protein transport protein (OMPP1/FadL/TodX)
	176	Cluster_1222.1		176	Cluster_10150.1	V12_P9A6T4	V12_P9A6T4_02020	V05_P4A8T149	V05_P4A8T149_00621		0	0	142	254	113	48	0	321	3		9	A		4	A		0	1	0	0		PF03349			Outer membrane protein transport protein (OMPP1/FadL/TodX)			IPR005017			Outer membrane protein transport protein (OMPP1/FadL/TodX)
	177	Cluster_12235.2		177	Cluster_10150.1	V12_P9A6T4	V12_P9A6T4_02020	V06_P1A73T115	V06_P1A73T115_02324		0	0	142	254	113	48	0	321	3		9	A		1	A		0	1	0	0		PF03349			Outer membrane protein transport protein (OMPP1/FadL/TodX)			IPR005017			Outer membrane protein transport protein (OMPP1/FadL/TodX)
	178	Cluster_1225.1		178	Cluster_10150.1	V12_P9A6T4	V12_P9A6T4_02020	V14_P6S14T42	V14_P6S14T42_01550		0	0	142	254	113	48	0	321	3		9	A		6	S		0	0	0	1		PF03349			Outer membrane protein transport protein (OMPP1/FadL/TodX)			IPR005017			Outer membrane protein transport protein (OMPP1/FadL/TodX)
	179	Cluster_12256.1		179	Cluster_10150.1	V12_P9A6T4	V12_P9A6T4_02020	V15_P4S5T153	V15_P4S5T153_00664		0	0	142	254	113	48	1	317	3		9	A		4	S		0	0	0	1		PF03349			Outer membrane protein transport protein (OMPP1/FadL/TodX)			IPR005017			Outer membrane protein transport protein (OMPP1/FadL/TodX)
	180	Cluster_1227.1		180	Cluster_10150.1	V12_P9A6T4	V12_P9A6T4_02020	V17_P4S1T151	V17_P4S1T151_02912		0	0	142	254	113	48	1	317	3		9	A		4	S		0	0	0	1		PF03349			Outer membrane protein transport protein (OMPP1/FadL/TodX)			IPR005017			Outer membrane protein transport protein (OMPP1/FadL/TodX)
	181	Cluster_1233.1		181	Cluster_10150.1	V12_P9A6T4	V12_P9A6T4_02020	V18_P1S4T112	V18_P1S4T112_01655		0	0	142	254	113	48	0	321	3		9	A		1	S		0	0	0	1		PF03349			Outer membrane protein transport protein (OMPP1/FadL/TodX)			IPR005017			Outer membrane protein transport protein (OMPP1/FadL/TodX)
	182	Cluster_12339.1		182	Cluster_10150.1	V12_P9A6T4	V12_P9A6T4_02020	V20_P4S3T152	V20_P4S3T152_01311		0	0	142	254	113	48	1	317	3		9	A		4	S		0	0	0	1		PF03349			Outer membrane protein transport protein (OMPP1/FadL/TodX)			IPR005017			Outer membrane protein transport protein (OMPP1/FadL/TodX)
	183	Cluster_1234.1		183	Cluster_10150.1	V12_P9A6T4	V12_P9A6T4_02020	V24_P1S3T111	V24_P1S3T111_00629		0	0	142	254	113	48	0	321	3		9	A		1	S		0	0	0	1		PF03349			Outer membrane protein transport protein (OMPP1/FadL/TodX)			IPR005017			Outer membrane protein transport protein (OMPP1/FadL/TodX)
	184	Cluster_12352.1		184	Cluster_10150.1	V12_P9A6T4	V12_P9A6T4_02020	V25_P4S6T154	V25_P4S6T154_00168		0	0	142	254	113	48	1	317	3		9	A		4	S		0	0	0	1		PF03349			Outer membrane protein transport protein (OMPP1/FadL/TodX)			IPR005017			Outer membrane protein transport protein (OMPP1/FadL/TodX)
	185	Cluster_12377.1		185	Cluster_10150.1	V19_P1S1T109	V19_P1S1T109_02199	V04_P4A5T148	V04_P4A5T148_01359		0	0	142	254	113	48	0	326	3		1	S		4	A		0	0	0	1		PF03349			Outer membrane protein transport protein (OMPP1/FadL/TodX)			IPR005017			Outer membrane protein transport protein (OMPP1/FadL/TodX)
	186	Cluster_12401.1		186	Cluster_10150.1	V19_P1S1T109	V19_P1S1T109_02199	V05_P4A8T149	V05_P4A8T149_00621		0	0	142	254	113	48	0	326	3		1	S		4	A		0	0	0	1		PF03349			Outer membrane protein transport protein (OMPP1/FadL/TodX)			IPR005017			Outer membrane protein transport protein (OMPP1/FadL/TodX)
	187	Cluster_12416.1		187	Cluster_10150.1	V19_P1S1T109	V19_P1S1T109_02199	V06_P1A73T115	V06_P1A73T115_02324		0	0	142	254	113	48	0	326	3		1	S		1	A		0	0	1	0		PF03349			Outer membrane protein transport protein (OMPP1/FadL/TodX)			IPR005017			Outer membrane protein transport protein (OMPP1/FadL/TodX)
	188	Cluster_12417.1		188	Cluster_10150.1	V19_P1S1T109	V19_P1S1T109_02199	V14_P6S14T42	V14_P6S14T42_01550		0	0	142	254	113	48	0	326	3		1	S		6	S		0	1	0	0		PF03349			Outer membrane protein transport protein (OMPP1/FadL/TodX)			IPR005017			Outer membrane protein transport protein (OMPP1/FadL/TodX)
	189	Cluster_12425.1		189	Cluster_10150.1	V19_P1S1T109	V19_P1S1T109_02199	V15_P4S5T153	V15_P4S5T153_00664		0	0	142	254	113	48	1	322	3		1	S		4	S		0	1	0	0		PF03349			Outer membrane protein transport protein (OMPP1/FadL/TodX)			IPR005017			Outer membrane protein transport protein (OMPP1/FadL/TodX)
	190	Cluster_12443.1		190	Cluster_10150.1	V19_P1S1T109	V19_P1S1T109_02199	V17_P4S1T151	V17_P4S1T151_02912		0	0	142	254	113	48	1	322	3		1	S		4	S		0	1	0	0		PF03349			Outer membrane protein transport protein (OMPP1/FadL/TodX)			IPR005017			Outer membrane protein transport protein (OMPP1/FadL/TodX)
	191	Cluster_12446.1		191	Cluster_10150.1	V19_P1S1T109	V19_P1S1T109_02199	V18_P1S4T112	V18_P1S4T112_01655		0	0	142	254	113	48	0	326	3		1	S		1	S		1	0	0	0		PF03349			Outer membrane protein transport protein (OMPP1/FadL/TodX)			IPR005017			Outer membrane protein transport protein (OMPP1/FadL/TodX)
	192	Cluster_1246.1		192	Cluster_10150.1	V19_P1S1T109	V19_P1S1T109_02199	V20_P4S3T152	V20_P4S3T152_01311		0	0	142	254	113	48	1	322	3		1	S		4	S		0	1	0	0		PF03349			Outer membrane protein transport protein (OMPP1/FadL/TodX)			IPR005017			Outer membrane protein transport protein (OMPP1/FadL/TodX)
	193	Cluster_12469.1		193	Cluster_10150.1	V19_P1S1T109	V19_P1S1T109_02199	V24_P1S3T111	V24_P1S3T111_00629		0	0	142	254	113	48	0	326	3		1	S		1	S		1	0	0	0		PF03349			Outer membrane protein transport protein (OMPP1/FadL/TodX)			IPR005017			Outer membrane protein transport protein (OMPP1/FadL/TodX)
	194	Cluster_12474.1		194	Cluster_10150.1	V19_P1S1T109	V19_P1S1T109_02199	V25_P4S6T154	V25_P4S6T154_00168		0	0	142	254	113	48	1	322	3		1	S		4	S		0	1	0	0		PF03349			Outer membrane protein transport protein (OMPP1/FadL/TodX)			IPR005017			Outer membrane protein transport protein (OMPP1/FadL/TodX)
	195	Cluster_12478.1		195	Cluster_10150.1	V22_P2S10T140	V22_P2S10TA40_03264	V04_P4A5T148	V04_P4A5T148_01359		0	0	142	254	113	48	0	326	3		2	S		4	A		0	0	0	1		PF03349			Outer membrane protein transport protein (OMPP1/FadL/TodX)			IPR005017			Outer membrane protein transport protein (OMPP1/FadL/TodX)
	196	Cluster_12491.1		196	Cluster_10150.1	V22_P2S10T140	V22_P2S10TA40_03264	V05_P4A8T149	V05_P4A8T149_00621		0	0	142	254	113	48	0	326	3		2	S		4	A		0	0	0	1		PF03349			Outer membrane protein transport protein (OMPP1/FadL/TodX)			IPR005017			Outer membrane protein transport protein (OMPP1/FadL/TodX)
	197	Cluster_12494.1		197	Cluster_10150.1	V22_P2S10T140	V22_P2S10TA40_03264	V06_P1A73T115	V06_P1A73T115_02324		0	0	142	254	113	48	0	326	3		2	S		1	A		0	0	0	1		PF03349			Outer membrane protein transport protein (OMPP1/FadL/TodX)			IPR005017			Outer membrane protein transport protein (OMPP1/FadL/TodX)
	198	Cluster_12502.1		198	Cluster_10150.1	V22_P2S10T140	V22_P2S10TA40_03264	V14_P6S14T42	V14_P6S14T42_01550		0	0	142	254	113	48	0	326	3		2	S		6	S		0	1	0	0		PF03349			Outer membrane protein transport protein (OMPP1/FadL/TodX)			IPR005017			Outer membrane protein transport protein (OMPP1/FadL/TodX)
	199	Cluster_12518.1		199	Cluster_10150.1	V22_P2S10T140	V22_P2S10TA40_03264	V15_P4S5T153	V15_P4S5T153_00664		0	0	142	254	113	48	1	320	3		2	S		4	S		0	1	0	0		PF03349			Outer membrane protein transport protein (OMPP1/FadL/TodX)			IPR005017			Outer membrane protein transport protein (OMPP1/FadL/TodX)
	200	Cluster_12525.1		200	Cluster_10150.1	V22_P2S10T140	V22_P2S10TA40_03264	V17_P4S1T151	V17_P4S1T151_02912		0	0	142	254	113	48	1	320	3		2	S		4	S		0	1	0	0		PF03349			Outer membrane protein transport protein (OMPP1/FadL/TodX)			IPR005017			Outer membrane protein transport protein (OMPP1/FadL/TodX)
	201	Cluster_12529.1		201	Cluster_10150.1	V22_P2S10T140	V22_P2S10TA40_03264	V18_P1S4T112	V18_P1S4T112_01655		0	0	142	254	113	48	0	326	3		2	S		1	S		0	1	0	0		PF03349			Outer membrane protein transport protein (OMPP1/FadL/TodX)			IPR005017			Outer membrane protein transport protein (OMPP1/FadL/TodX)
	202	Cluster_12549.1		202	Cluster_10150.1	V22_P2S10T140	V22_P2S10TA40_03264	V20_P4S3T152	V20_P4S3T152_01311		0	0	142	254	113	48	1	320	3		2	S		4	S		0	1	0	0		PF03349			Outer membrane protein transport protein (OMPP1/FadL/TodX)			IPR005017			Outer membrane protein transport protein (OMPP1/FadL/TodX)
	203	Cluster_1255.1		203	Cluster_10150.1	V22_P2S10T140	V22_P2S10TA40_03264	V24_P1S3T111	V24_P1S3T111_00629		0	0	142	254	113	48	0	326	3		2	S		1	S		0	1	0	0		PF03349			Outer membrane protein transport protein (OMPP1/FadL/TodX)			IPR005017			Outer membrane protein transport protein (OMPP1/FadL/TodX)
	204	Cluster_1255.2		204	Cluster_10150.1	V22_P2S10T140	V22_P2S10TA40_03264	V25_P4S6T154	V25_P4S6T154_00168		0	0	142	254	113	48	1	320	3		2	S		4	S		0	1	0	0		PF03349			Outer membrane protein transport protein (OMPP1/FadL/TodX)			IPR005017			Outer membrane protein transport protein (OMPP1/FadL/TodX)
	205	Cluster_12555.1		205	Cluster_10150.1	V23_P3S9T160	V23_P3S9T160_00723	V04_P4A5T148	V04_P4A5T148_01359		0	0	142	254	113	48	0	326	3		3	S		4	A		0	0	0	1		PF03349			Outer membrane protein transport protein (OMPP1/FadL/TodX)			IPR005017			Outer membrane protein transport protein (OMPP1/FadL/TodX)
	206	Cluster_1256.2		206	Cluster_10150.1	V23_P3S9T160	V23_P3S9T160_00723	V05_P4A8T149	V05_P4A8T149_00621		0	0	142	254	113	48	0	326	3		3	S		4	A		0	0	0	1		PF03349			Outer membrane protein transport protein (OMPP1/FadL/TodX)			IPR005017			Outer membrane protein transport protein (OMPP1/FadL/TodX)
	207	Cluster_1257.1		207	Cluster_10150.1	V23_P3S9T160	V23_P3S9T160_00723	V06_P1A73T115	V06_P1A73T115_02324		0	0	142	254	113	48	0	326	3		3	S		1	A		0	0	0	1		PF03349			Outer membrane protein transport protein (OMPP1/FadL/TodX)			IPR005017			Outer membrane protein transport protein (OMPP1/FadL/TodX)
	208	Cluster_12576.1		208	Cluster_10150.1	V23_P3S9T160	V23_P3S9T160_00723	V14_P6S14T42	V14_P6S14T42_01550		0	0	142	254	113	48	0	326	3		3	S		6	S		0	1	0	0		PF03349			Outer membrane protein transport protein (OMPP1/FadL/TodX)			IPR005017			Outer membrane protein transport protein (OMPP1/FadL/TodX)
	209	Cluster_1259.1		209	Cluster_10150.1	V23_P3S9T160	V23_P3S9T160_00723	V15_P4S5T153	V15_P4S5T153_00664		0	0	142	254	113	48	1	320	3		3	S		4	S		0	1	0	0		PF03349			Outer membrane protein transport protein (OMPP1/FadL/TodX)			IPR005017			Outer membrane protein transport protein (OMPP1/FadL/TodX)
	210	Cluster_12605.1		210	Cluster_10150.1	V23_P3S9T160	V23_P3S9T160_00723	V17_P4S1T151	V17_P4S1T151_02912		0	0	142	254	113	48	1	320	3		3	S		4	S		0	1	0	0		PF03349			Outer membrane protein transport protein (OMPP1/FadL/TodX)			IPR005017			Outer membrane protein transport protein (OMPP1/FadL/TodX)
	211	Cluster_12617.1		211	Cluster_10150.1	V23_P3S9T160	V23_P3S9T160_00723	V18_P1S4T112	V18_P1S4T112_01655		0	0	142	254	113	48	0	326	3		3	S		1	S		0	1	0	0		PF03349			Outer membrane protein transport protein (OMPP1/FadL/TodX)			IPR005017			Outer membrane protein transport protein (OMPP1/FadL/TodX)
	212	Cluster_12619.1		212	Cluster_10150.1	V23_P3S9T160	V23_P3S9T160_00723	V20_P4S3T152	V20_P4S3T152_01311		0	0	142	254	113	48	1	320	3		3	S		4	S		0	1	0	0		PF03349			Outer membrane protein transport protein (OMPP1/FadL/TodX)			IPR005017			Outer membrane protein transport protein (OMPP1/FadL/TodX)
	213	Cluster_12632.1		213	Cluster_10150.1	V23_P3S9T160	V23_P3S9T160_00723	V24_P1S3T111	V24_P1S3T111_00629		0	0	142	254	113	48	0	326	3		3	S		1	S		0	1	0	0		PF03349			Outer membrane protein transport protein (OMPP1/FadL/TodX)			IPR005017			Outer membrane protein transport protein (OMPP1/FadL/TodX)
	214	Cluster_12635.1		214	Cluster_10150.1	V23_P3S9T160	V23_P3S9T160_00723	V25_P4S6T154	V25_P4S6T154_00168		0	0	142	254	113	48	1	320	3		3	S		4	S		0	1	0	0		PF03349			Outer membrane protein transport protein (OMPP1/FadL/TodX)			IPR005017			Outer membrane protein transport protein (OMPP1/FadL/TodX)
	215	Cluster_1264.1		215	Cluster_10150.1	Vang_263	VAA_02366	V04_P4A5T148	V04_P4A5T148_01359		0	0	142	254	113	48	0	325	3		U	P		4	A		0	0	0	1		PF03349			Outer membrane protein transport protein (OMPP1/FadL/TodX)			IPR005017			Outer membrane protein transport protein (OMPP1/FadL/TodX)
	216	Cluster_1264.2		216	Cluster_10150.1	Vang_263	VAA_02366	V05_P4A8T149	V05_P4A8T149_00621		0	0	142	254	113	48	0	325	3		U	P		4	A		0	0	0	1		PF03349			Outer membrane protein transport protein (OMPP1/FadL/TodX)			IPR005017			Outer membrane protein transport protein (OMPP1/FadL/TodX)
	217	Cluster_12648.1		217	Cluster_10150.1	Vang_263	VAA_02366	V06_P1A73T115	V06_P1A73T115_02324		0	0	142	254	113	48	0	325	3		U	P		1	A		0	0	0	1		PF03349			Outer membrane protein transport protein (OMPP1/FadL/TodX)			IPR005017			Outer membrane protein transport protein (OMPP1/FadL/TodX)
	218	Cluster_1266.1		218	Cluster_10150.1	Vang_263	VAA_02366	V14_P6S14T42	V14_P6S14T42_01550		0	0	142	254	113	48	0	325	3		U	P		6	S		0	0	0	1		PF03349			Outer membrane protein transport protein (OMPP1/FadL/TodX)			IPR005017			Outer membrane protein transport protein (OMPP1/FadL/TodX)
	219	Cluster_1266.2		219	Cluster_10150.1	Vang_263	VAA_02366	V15_P4S5T153	V15_P4S5T153_00664		0	0	142	254	113	48	1	319	3		U	P		4	S		0	0	0	1		PF03349			Outer membrane protein transport protein (OMPP1/FadL/TodX)			IPR005017			Outer membrane protein transport protein (OMPP1/FadL/TodX)
	220	Cluster_1266.3		220	Cluster_10150.1	Vang_263	VAA_02366	V17_P4S1T151	V17_P4S1T151_02912		0	0	142	254	113	48	1	319	3		U	P		4	S		0	0	0	1		PF03349			Outer membrane protein transport protein (OMPP1/FadL/TodX)			IPR005017			Outer membrane protein transport protein (OMPP1/FadL/TodX)
	221	Cluster_1267.2		221	Cluster_10150.1	Vang_263	VAA_02366	V18_P1S4T112	V18_P1S4T112_01655		0	0	142	254	113	48	0	325	3		U	P		1	S		0	0	0	1		PF03349			Outer membrane protein transport protein (OMPP1/FadL/TodX)			IPR005017			Outer membrane protein transport protein (OMPP1/FadL/TodX)
	222	Cluster_12677.1		222	Cluster_10150.1	Vang_263	VAA_02366	V20_P4S3T152	V20_P4S3T152_01311		0	0	142	254	113	48	1	319	3		U	P		4	S		0	0	0	1		PF03349			Outer membrane protein transport protein (OMPP1/FadL/TodX)			IPR005017			Outer membrane protein transport protein (OMPP1/FadL/TodX)
	223	Cluster_1268.3		223	Cluster_10150.1	Vang_263	VAA_02366	V24_P1S3T111	V24_P1S3T111_00629		0	0	142	254	113	48	0	325	3		U	P		1	S		0	0	0	1		PF03349			Outer membrane protein transport protein (OMPP1/FadL/TodX)			IPR005017			Outer membrane protein transport protein (OMPP1/FadL/TodX)
	224	Cluster_12689.1		224	Cluster_10150.1	Vang_263	VAA_02366	V25_P4S6T154	V25_P4S6T154_00168		0	0	142	254	113	48	1	319	3		U	P		4	S		0	0	0	1		PF03349			Outer membrane protein transport protein (OMPP1/FadL/TodX)			IPR005017			Outer membrane protein transport protein (OMPP1/FadL/TodX)
	225	Cluster_1269.1		225	Cluster_10150.1	V01_P9A10T6	V01_P9A10T6_00457	V15_P4S5T153	V15_P4S5T153_00664		0	1e-05	142	254	113	48	2	323	3		9	A		4	S		0	0	0	1		PF03349			Outer membrane protein transport protein (OMPP1/FadL/TodX)			IPR005017			Outer membrane protein transport protein (OMPP1/FadL/TodX)
	226	Cluster_127.1		226	Cluster_10150.1	V01_P9A10T6	V01_P9A10T6_00457	V17_P4S1T151	V17_P4S1T151_02912		0	1e-05	142	254	113	48	2	323	3		9	A		4	S		0	0	0	1		PF03349			Outer membrane protein transport protein (OMPP1/FadL/TodX)			IPR005017			Outer membrane protein transport protein (OMPP1/FadL/TodX)
	227	Cluster_1270.1		227	Cluster_10150.1	V01_P9A10T6	V01_P9A10T6_00457	V20_P4S3T152	V20_P4S3T152_01311		0	1e-05	142	254	113	48	2	323	3		9	A		4	S		0	0	0	1		PF03349			Outer membrane protein transport protein (OMPP1/FadL/TodX)			IPR005017			Outer membrane protein transport protein (OMPP1/FadL/TodX)
	228	Cluster_1274.1		228	Cluster_10150.1	V01_P9A10T6	V01_P9A10T6_00457	V25_P4S6T154	V25_P4S6T154_00168		0	1e-05	142	254	113	48	2	323	3		9	A		4	S		0	0	0	1		PF03349			Outer membrane protein transport protein (OMPP1/FadL/TodX)			IPR005017			Outer membrane protein transport protein (OMPP1/FadL/TodX)
	229	Cluster_12772.1		229	Cluster_10150.1	V15_P4S5T153	V15_P4S5T153_00664	V25_P4S6T154	V25_P4S6T154_00168		0.0034	0.00392	142	1362	1221	660	0	1	661		4	S		4	S		1	0	0	0		PF03349			Outer membrane protein transport protein (OMPP1/FadL/TodX)			IPR005017			Outer membrane protein transport protein (OMPP1/FadL/TodX)
	230	Cluster_1278.1		230	Cluster_10150.1	V17_P4S1T151	V17_P4S1T151_02912	V25_P4S6T154	V25_P4S6T154_00168		0.0034	0.00392	142	1362	1221	660	0	1	661		4	S		4	S		1	0	0	0		PF03349			Outer membrane protein transport protein (OMPP1/FadL/TodX)			IPR005017			Outer membrane protein transport protein (OMPP1/FadL/TodX)
	231	Cluster_1278.2		231	Cluster_10150.1	V20_P4S3T152	V20_P4S3T152_01311	V25_P4S6T154	V25_P4S6T154_00168		0.0034	0.00392	142	1362	1221	660	0	1	661		4	S		4	S		1	0	0	0		PF03349			Outer membrane protein transport protein (OMPP1/FadL/TodX)			IPR005017			Outer membrane protein transport protein (OMPP1/FadL/TodX)
	232	Cluster_12799.1		232	Cluster_10150.1	V36_P2S2PM302	V36_P2S2PM302_04458	V39_P1S14PM300	V39_P1S14PM300_00985		0.0034	0.00392	142	1362	1221	660	0	1	661		2	S		1	S		0	1	0	0		PF03349			Outer membrane protein transport protein (OMPP1/FadL/TodX)			IPR005017			Outer membrane protein transport protein (OMPP1/FadL/TodX)
	233	Cluster_128.1		233	Cluster_10150.1	V37_P2S8PM304	V37_P2S8PM304_04429	V39_P1S14PM300	V39_P1S14PM300_00985		0.0034	0.00392	142	1362	1221	660	0	1	661		2	S		1	S		0	1	0	0		PF03349			Outer membrane protein transport protein (OMPP1/FadL/TodX)			IPR005017			Outer membrane protein transport protein (OMPP1/FadL/TodX)
	234	Cluster_1280.1		234	Cluster_10150.1	V38_P2S17PM301	V38_P2S17PM301_01060	V39_P1S14PM300	V39_P1S14PM300_00985		0.0034	0.00392	142	1362	1221	660	0	1	661		2	S		1	S		0	1	0	0		PF03349			Outer membrane protein transport protein (OMPP1/FadL/TodX)			IPR005017			Outer membrane protein transport protein (OMPP1/FadL/TodX)
	235	Cluster_12812.1		235	Cluster_10152.1	Vpar_280	VPBB_A1461	V43_P6S15P86	V43_P6S15P86_01546		0.0033	0.01035	802	821	20	6	0	341	2		N	M		6	S		0	0	0	1		PF03067			Lytic polysaccharide mono-oxygenase, cellulose-degrading			IPR004302			Chitin-binding protein, N-terminal
	236	Cluster_1282.1		236	Cluster_10152.1	V43_P6S15P86	V43_P6S15P86_01546	Valg_262	N646_3318		0.0035	0.01302	10	212	203	48	2	123	4		6	S		C	P		0	0	0	1		PF03067			Chitin binding domain			IPR004302			Chitin-binding, domain 3			GO:0019028
	237	Cluster_12823.1		237	Cluster_1016.1	V02_P2A34T133	V02_P2A34T133_01350	V10_P2A27P122	V10_P2A27P122_01063		0.006	0.01691	547	1305	759	332	0	1	333		2	A		2	A		1	0	0	0		PF02803	PF00108		Thiolase, C-terminal domain	Thiolase, N-terminal domain		IPR020617	IPR020616		Thiolase, C-terminal	Thiolase, N-terminal		GO:0008152|GO:0016747	GO:0008152|GO:0016747
	238	Cluster_12829.1		238	Cluster_1016.1	V07_P2A8T137	V07_P2A8T137_01773	V10_P2A27P122	V10_P2A27P122_01063		0.006	0.01691	547	1305	759	332	0	1	333		2	A		2	A		1	0	0	0		PF00108	PF02803		Thiolase, N-terminal domain	Thiolase, C-terminal domain		IPR020616	IPR020617		Thiolase, N-terminal	Thiolase, C-terminal		GO:0008152|GO:0016747	GO:0008152|GO:0016747
	239	Cluster_1283.1		239	Cluster_1016.1	V15_P4S5T153	V15_P4S5T153_00668	V17_P4S1T151	V17_P4S1T151_01729		0.006	0.01691	547	1305	759	332	0	1	333		4	S		4	S		1	0	0	0		PF02803	PF00108		Thiolase, C-terminal domain	Thiolase, N-terminal domain		IPR020617	IPR020616		Thiolase, C-terminal	Thiolase, N-terminal		GO:0008152|GO:0016747	GO:0008152|GO:0016747
	240	Cluster_1284.1		240	Cluster_1016.1	V15_P4S5T153	V15_P4S5T153_00668	V19_P1S1T109	V19_P1S1T109_01324		0.006	0.01691	547	1305	759	332	0	1	333		4	S		1	S		0	1	0	0		PF02803	PF00108		Thiolase, C-terminal domain	Thiolase, N-terminal domain		IPR020617	IPR020616		Thiolase, C-terminal	Thiolase, N-terminal		GO:0008152|GO:0016747	GO:0008152|GO:0016747
	241	Cluster_12851.1		241	Cluster_1016.1	V15_P4S5T153	V15_P4S5T153_00668	Vang_263	VAA_02362		0.006	0.01691	547	1305	759	332	0	1	333		4	S		U	P		0	0	0	1		PF02803	PF00108		Thiolase, C-terminal domain	Thiolase, N-terminal domain		IPR020617	IPR020616		Thiolase, C-terminal	Thiolase, N-terminal		GO:0008152|GO:0016747	GO:0008152|GO:0016747
	242	Cluster_12859.1		242	Cluster_1016.1	V19_P1S1T109	V19_P1S1T109_01324	V17_P4S1T151	V17_P4S1T151_01729		0.006	0.01691	547	1305	759	332	0	1	333		1	S		4	S		0	1	0	0		PF00108	PF02803		Thiolase, N-terminal domain	Thiolase, C-terminal domain		IPR020616	IPR020617		Thiolase, N-terminal	Thiolase, C-terminal		GO:0008152|GO:0016747	GO:0008152|GO:0016747
	243	Cluster_1286.1		243	Cluster_1016.1	V19_P1S1T109	V19_P1S1T109_01324	V20_P4S3T152	V20_P4S3T152_01166		0.006	0.01691	547	1305	759	332	0	1	333		1	S		4	S		0	1	0	0		PF00108	PF02803		Thiolase, N-terminal domain	Thiolase, C-terminal domain		IPR020616	IPR020617		Thiolase, N-terminal	Thiolase, C-terminal		GO:0008152|GO:0016747	GO:0008152|GO:0016747
	244	Cluster_12880.1		244	Cluster_1016.1	V20_P4S3T152	V20_P4S3T152_01166	V17_P4S1T151	V17_P4S1T151_01729		0.006	0.01691	547	1305	759	332	0	1	333		4	S		4	S		1	0	0	0		PF02803	PF00108		Thiolase, C-terminal domain	Thiolase, N-terminal domain		IPR020617	IPR020616		Thiolase, C-terminal	Thiolase, N-terminal		GO:0008152|GO:0016747	GO:0008152|GO:0016747
	245	Cluster_1289.1		245	Cluster_1016.1	V22_P2S10T140	V22_P2S10TA40_01401	V02_P2A34T133	V02_P2A34T133_01350		0.006	0.01691	547	1305	759	332	0	1	333		2	S		2	A		0	0	1	0		PF02803	PF00108		Thiolase, C-terminal domain	Thiolase, N-terminal domain		IPR020617	IPR020616		Thiolase, C-terminal	Thiolase, N-terminal		GO:0008152|GO:0016747	GO:0008152|GO:0016747
	246	Cluster_129.1		246	Cluster_1016.1	V22_P2S10T140	V22_P2S10TA40_01401	V07_P2A8T137	V07_P2A8T137_01773		0.006	0.01691	547	1305	759	332	0	1	333		2	S		2	A		0	0	1	0		PF02803	PF00108		Thiolase, C-terminal domain	Thiolase, N-terminal domain		IPR020617	IPR020616		Thiolase, C-terminal	Thiolase, N-terminal		GO:0008152|GO:0016747	GO:0008152|GO:0016747
	247	Cluster_12928.1		247	Cluster_1016.1	V22_P2S10T140	V22_P2S10TA40_01401	V10_P2A27P122	V10_P2A27P122_01063		0.006	0.01691	547	1305	759	332	0	1	333		2	S		2	A		0	0	1	0		PF02803	PF00108		Thiolase, C-terminal domain	Thiolase, N-terminal domain		IPR020617	IPR020616		Thiolase, C-terminal	Thiolase, N-terminal		GO:0008152|GO:0016747	GO:0008152|GO:0016747
	248	Cluster_1293.1		248	Cluster_1016.1	V25_P4S6T154	V25_P4S6T154_00347	V17_P4S1T151	V17_P4S1T151_01729		0.006	0.01691	547	1305	759	332	0	1	333		4	S		4	S		1	0	0	0		PF00108	PF02803		Thiolase, N-terminal domain	Thiolase, C-terminal domain		IPR020616	IPR020617		Thiolase, N-terminal	Thiolase, C-terminal		GO:0008152|GO:0016747	GO:0008152|GO:0016747
	249	Cluster_12934.1		249	Cluster_1016.1	V25_P4S6T154	V25_P4S6T154_00347	V19_P1S1T109	V19_P1S1T109_01324		0.006	0.01691	547	1305	759	332	0	1	333		4	S		1	S		0	1	0	0		PF00108	PF02803		Thiolase, N-terminal domain	Thiolase, C-terminal domain		IPR020616	IPR020617		Thiolase, N-terminal	Thiolase, C-terminal		GO:0008152|GO:0016747	GO:0008152|GO:0016747
	250	Cluster_1294.1		250	Cluster_1016.1	V25_P4S6T154	V25_P4S6T154_00347	Vang_263	VAA_02362		0.006	0.01691	547	1305	759	332	0	1	333		4	S		U	P		0	0	0	1		PF00108	PF02803		Thiolase, N-terminal domain	Thiolase, C-terminal domain		IPR020616	IPR020617		Thiolase, N-terminal	Thiolase, C-terminal		GO:0008152|GO:0016747	GO:0008152|GO:0016747
	251	Cluster_12947.1		251	Cluster_1016.1	V26_P1S5P106	V26_P1S5P106_00941	V29_P1S30P107	V29_P1S30P107_01417		0.006	0.01691	547	1305	759	332	0	1	333		1	S		1	S		1	0	0	0		PF00108	PF02803		Thiolase, N-terminal domain	Thiolase, C-terminal domain		IPR020616	IPR020617		Thiolase, N-terminal	Thiolase, C-terminal		GO:0008152|GO:0016747	GO:0008152|GO:0016747
	252	Cluster_12968.1		252	Cluster_1016.1	V27_P1S3P104	V27_PAS3P104_00314	V29_P1S30P107	V29_P1S30P107_01417		0.006	0.01691	547	1305	759	332	0	1	333		1	S		1	S		1	0	0	0		PF00108	PF02803		Thiolase, N-terminal domain	Thiolase, C-terminal domain		IPR020616	IPR020617		Thiolase, N-terminal	Thiolase, C-terminal		GO:0008152|GO:0016747	GO:0008152|GO:0016747
	253	Cluster_12969.1		253	Cluster_1016.1	V28_P6S34P95	V28_P6S34P95_02852	V29_P1S30P107	V29_P1S30P107_01417		0.006	0.01691	547	1305	759	332	0	1	333		6	S		1	S		0	1	0	0		PF02803	PF00108		Thiolase, C-terminal domain	Thiolase, N-terminal domain		IPR020617	IPR020616		Thiolase, C-terminal	Thiolase, N-terminal		GO:0008152|GO:0016747	GO:0008152|GO:0016747
	254	Cluster_1297.1		254	Cluster_1016.1	V30_P3S12P165	V30_P3S12P165_01409	V29_P1S30P107	V29_P1S30P107_01417		0.006	0.01691	547	1305	759	332	0	1	333		3	S		1	S		0	1	0	0		PF00108	PF02803		Thiolase, N-terminal domain	Thiolase, C-terminal domain		IPR020616	IPR020617		Thiolase, N-terminal	Thiolase, C-terminal		GO:0008152|GO:0016747	GO:0008152|GO:0016747
	255	Cluster_1298.1		255	Cluster_1016.1	Vang_263	VAA_02362	V17_P4S1T151	V17_P4S1T151_01729		0.006	0.01691	547	1305	759	332	0	1	333		U	P		4	S		0	0	0	1		PF00108	PF02803		Thiolase, N-terminal domain	Thiolase, C-terminal domain		IPR020616	IPR020617		Thiolase, N-terminal	Thiolase, C-terminal
	256	Cluster_1300.1		256	Cluster_1016.1	Vang_263	VAA_02362	V19_P1S1T109	V19_P1S1T109_01324		0.006	0.01691	547	1305	759	332	0	1	333		U	P		1	S		0	0	0	1		PF00108	PF02803		Thiolase, N-terminal domain	Thiolase, C-terminal domain		IPR020616	IPR020617		Thiolase, N-terminal	Thiolase, C-terminal
	257	Cluster_1301.2		257	Cluster_1016.1	Vang_263	VAA_02362	V20_P4S3T152	V20_P4S3T152_01166		0.006	0.01691	547	1305	759	332	0	1	333		U	P		4	S		0	0	0	1		PF00108	PF02803		Thiolase, N-terminal domain	Thiolase, C-terminal domain		IPR020616	IPR020617		Thiolase, N-terminal	Thiolase, C-terminal
	258	Cluster_1302.2		258	Cluster_1017.1	V15_P4S5T153	V15_P4S5T153_00667	V03_P4A6T147	V03_P4A6T147_01800		0.0205	0.01401	70	579	510	272	0	1	273		4	S		4	A		0	0	1	0		PF08281	PF04542		Sigma-70, region 4	Sigma-70 region 2		IPR013249	IPR007627		RNA polymerase sigma factor 70, region 4 type 2	RNA polymerase sigma-70 region 2		GO:0003677|GO:0003700|GO:0006352|GO:0006355|GO:0016987	GO:0003677|GO:0003700|GO:0006352|GO:0006355|GO:0016987
	259	Cluster_13039.1		259	Cluster_1017.1	V17_P4S1T151	V17_P4S1T151_02909	V03_P4A6T147	V03_P4A6T147_01800		0.0205	0.01401	70	579	510	272	0	1	273		4	S		4	A		0	0	1	0		PF04542	PF08281		Sigma-70 region 2	Sigma-70, region 4		IPR007627	IPR013249		RNA polymerase sigma-70 region 2	RNA polymerase sigma factor 70, region 4 type 2		GO:0003677|GO:0003700|GO:0006352|GO:0006355|GO:0016987	GO:0003677|GO:0003700|GO:0006352|GO:0006355|GO:0016987
	260	Cluster_1304.1		260	Cluster_1017.1	V20_P4S3T152	V20_P4S3T152_01308	V03_P4A6T147	V03_P4A6T147_01800		0.0205	0.01401	70	579	510	272	0	1	273		4	S		4	A		0	0	1	0		PF04542	PF08281		Sigma-70 region 2	Sigma-70, region 4		IPR007627	IPR013249		RNA polymerase sigma-70 region 2	RNA polymerase sigma factor 70, region 4 type 2		GO:0003677|GO:0003700|GO:0006352|GO:0006355|GO:0016987	GO:0003677|GO:0003700|GO:0006352|GO:0006355|GO:0016987
	261	Cluster_1305.2		261	Cluster_1017.1	V25_P4S6T154	V25_P4S6T154_00348	V03_P4A6T147	V03_P4A6T147_01800		0.0205	0.01401	70	579	510	272	0	1	273		4	S		4	A		0	0	1	0		PF04542	PF08281		Sigma-70 region 2	Sigma-70, region 4		IPR007627	IPR013249		RNA polymerase sigma-70 region 2	RNA polymerase sigma factor 70, region 4 type 2		GO:0003677|GO:0003700|GO:0006352|GO:0006355|GO:0016987	GO:0003677|GO:0003700|GO:0006352|GO:0006355|GO:0016987
	262	Cluster_13058.1		262	Cluster_10170.1	Vpar_280	VPBB_0014	Valg_262	N646_2194		0.001	0.00978	1	89	89	39	2	89	3		N	M		C	P		0	0	0	1		PF01272			Transcription elongation factor, GreA/GreB, C-term			IPR001437			Transcription elongation factor, GreA/GreB, C-terminal
	263	Cluster_1306.1		263	Cluster_10170.1	Vpar_280	VPBB_0014	V41_P2S12T139	V41_P2S12T139_00409		0.0014	0.02195	1	89	89	39	2	86	3		N	M		2	S		0	0	0	1		PF01272			Transcription elongation factor, GreA/GreB, C-term			IPR001437			Transcription elongation factor, GreA/GreB, C-terminal
	264	Cluster_1307.1		264	Cluster_10170.1	Vpar_280	VPBB_0014	V42_P2S4T144	V42_P2S4T144_02092		0.0014	0.02195	1	89	89	39	2	86	3		N	M		2	S		0	0	0	1		PF01272			Transcription elongation factor, GreA/GreB, C-term			IPR001437			Transcription elongation factor, GreA/GreB, C-terminal
	265	Cluster_13085.1		265	Cluster_1019.1	V17_P4S1T151	V17_P4S1T151_04418	V15_P4S5T153	V15_P4S5T153_04790		0.0038	0.00581	67	1002	936	555	0	1	556		4	S		4	S		1	0	0	0		PF13519			von Willebrand factor type A domain
	266	Cluster_131.1		266	Cluster_1019.1	V20_P4S3T152	V20_P4S3T152_00073	V15_P4S5T153	V15_P4S5T153_04790		0.0038	0.00581	67	1002	936	555	0	1	556		4	S		4	S		1	0	0	0		PF13519			von Willebrand factor type A domain
	267	Cluster_13102.1		267	Cluster_1019.1	V25_P4S6T154	V25_P4S6T154_02652	V15_P4S5T153	V15_P4S5T153_04790		0.0038	0.00581	67	1002	936	555	0	1	556		4	S		4	S		1	0	0	0		PF13519			von Willebrand factor type A domain
	268	Cluster_13114.1		268	Cluster_10197.1	V27_P1S3P104	V27_PAS3P104_00562	V26_P1S5P106	V26_P1S5P106_01064		0.0426	0.0411	121	471	351	143	0	1	144		1	S		1	S		1	0	0	0		PF01272	PF03449		Transcription elongation factor, GreA/GreB, C-term	Transcription elongation factor, N-terminal		IPR001437	IPR022691		Transcription elongation factor, GreA/GreB, C-terminal	Transcription elongation factor, GreA/GreB, N-terminal		GO:0003677|GO:0032784	GO:0003677|GO:0032784
	269	Cluster_13124.1		269	Cluster_10197.1	V28_P6S34P95	V28_P6S34P95_01634	V26_P1S5P106	V26_P1S5P106_01064		0.0426	0.0411	121	471	351	143	0	1	144		6	S		1	S		0	1	0	0		PF03449	PF01272		Transcription elongation factor, N-terminal	Transcription elongation factor, GreA/GreB, C-term		IPR022691	IPR001437		Transcription elongation factor, GreA/GreB, N-terminal	Transcription elongation factor, GreA/GreB, C-terminal		GO:0003677|GO:0032784	GO:0003677|GO:0032784
	270	Cluster_1313.1		270	Cluster_10197.1	V29_P1S30P107	V29_P1S30P107_00674	V26_P1S5P106	V26_P1S5P106_01064		0.0426	0.0411	121	471	351	143	0	1	144		1	S		1	S		1	0	0	0		PF03449	PF01272		Transcription elongation factor, N-terminal	Transcription elongation factor, GreA/GreB, C-term		IPR022691	IPR001437		Transcription elongation factor, GreA/GreB, N-terminal	Transcription elongation factor, GreA/GreB, C-terminal		GO:0003677|GO:0032784	GO:0003677|GO:0032784
	271	Cluster_1314.1		271	Cluster_10197.1	V30_P3S12P165	V30_P3S12P165_01553	V26_P1S5P106	V26_P1S5P106_01064		0.0426	0.0411	121	471	351	143	0	1	144		3	S		1	S		0	1	0	0		PF01272	PF03449		Transcription elongation factor, GreA/GreB, C-term	Transcription elongation factor, N-terminal		IPR001437	IPR022691		Transcription elongation factor, GreA/GreB, C-terminal	Transcription elongation factor, GreA/GreB, N-terminal		GO:0003677|GO:0032784	GO:0003677|GO:0032784
	272	Cluster_1314.2		272	Cluster_1020.1	Vfur_276	vfu_B00694	V02_P2A34T133	V02_P2A34T133_02327		0	0	741	877	137	105	15	287	3		N	E		2	A		0	0	0	1		PF01882			Protein of unknown function DUF58			IPR002881			Domain of unknown function DUF58
	273	Cluster_1315.1		273	Cluster_1020.1	Vfur_276	vfu_B00694	V03_P4A6T147	V03_P4A6T147_02987		0	0	741	877	137	105	15	287	3		N	E		4	A		0	0	0	1		PF01882			Protein of unknown function DUF58			IPR002881			Domain of unknown function DUF58
	274	Cluster_13156.1		274	Cluster_1020.1	Vfur_276	vfu_B00694	V04_P4A5T148	V04_P4A5T148_00093		0	0	741	877	137	105	15	287	3		N	E		4	A		0	0	0	1		PF01882			Protein of unknown function DUF58			IPR002881			Domain of unknown function DUF58
	275	Cluster_13158.1		275	Cluster_1020.1	Vfur_276	vfu_B00694	V05_P4A8T149	V05_P4A8T149_02708		0	0	741	877	137	105	15	287	3		N	E		4	A		0	0	0	1		PF01882			Protein of unknown function DUF58			IPR002881			Domain of unknown function DUF58
	276	Cluster_1316.1		276	Cluster_1020.1	Vfur_276	vfu_B00694	V06_P1A73T115	V06_P1A73T115_02260		0	0	741	877	137	105	15	287	3		N	E		1	A		0	0	0	1		PF01882			Protein of unknown function DUF58			IPR002881			Domain of unknown function DUF58
	277	Cluster_1316.2		277	Cluster_1020.1	Vfur_276	vfu_B00694	V08_P9A1T1	V08_P9A1T1_03115		0	0	741	877	137	105	15	287	3		N	E		9	A		0	0	0	1		PF01882			Protein of unknown function DUF58			IPR002881			Domain of unknown function DUF58
	278	Cluster_13160.1		278	Cluster_1020.1	Vfur_276	vfu_B00694	V10_P2A27P122	V10_P2A27P122_02803		0	0	741	877	137	105	15	287	3		N	E		2	A		0	0	0	1		PF01882			Protein of unknown function DUF58			IPR002881			Domain of unknown function DUF58
	279	Cluster_13163.1		279	Cluster_1020.1	Vfur_276	vfu_B00694	V11_P1A41T118	V11_P1A41T118_02563		0	0	741	877	137	105	15	287	3		N	E		1	A		0	0	0	1		PF01882			Protein of unknown function DUF58			IPR002881			Domain of unknown function DUF58
	280	Cluster_1317.1		280	Cluster_1020.1	Vfur_276	vfu_B00694	V14_P6S14T42	V14_P6S14T42_02783		0	0	741	877	137	105	15	287	3		N	E		6	S		0	0	0	1		PF01882			Protein of unknown function DUF58			IPR002881			Domain of unknown function DUF58
	281	Cluster_1318.1		281	Cluster_1020.1	Vfur_276	vfu_B00694	V15_P4S5T153	V15_P4S5T153_04792		0	0	741	877	137	105	15	285	3		N	E		4	S		0	0	0	1		PF01882			Protein of unknown function DUF58			IPR002881			Domain of unknown function DUF58
	282	Cluster_13188.1		282	Cluster_1020.1	Vfur_276	vfu_B00694	V17_P4S1T151	V17_P4S1T151_04416		0	0	741	877	137	105	15	285	3		N	E		4	S		0	0	0	1		PF01882			Protein of unknown function DUF58			IPR002881			Domain of unknown function DUF58
	283	Cluster_13214.1		283	Cluster_1020.1	Vfur_276	vfu_B00694	V18_P1S4T112	V18_P1S4T112_02707		0	0	741	877	137	105	15	287	3		N	E		1	S		0	0	0	1		PF01882			Protein of unknown function DUF58			IPR002881			Domain of unknown function DUF58
	284	Cluster_1325.2		284	Cluster_1020.1	Vfur_276	vfu_B00694	V20_P4S3T152	V20_P4S3T152_00075		0	0	741	877	137	105	15	285	3		N	E		4	S		0	0	0	1		PF01882			Protein of unknown function DUF58			IPR002881			Domain of unknown function DUF58
	285	Cluster_1326.1		285	Cluster_1020.1	Vfur_276	vfu_B00694	V22_P2S10T140	V22_P2S10TA40_02545		0	0	741	877	137	105	15	287	3		N	E		2	S		0	0	0	1		PF01882			Protein of unknown function DUF58			IPR002881			Domain of unknown function DUF58
	286	Cluster_13268.1		286	Cluster_1020.1	Vfur_276	vfu_B00694	V23_P3S9T160	V23_P3S9T160_01497		0	0	741	877	137	105	15	287	3		N	E		3	S		0	0	0	1		PF01882			Protein of unknown function DUF58			IPR002881			Domain of unknown function DUF58
	287	Cluster_13269.1		287	Cluster_1020.1	Vfur_276	vfu_B00694	V24_P1S3T111	V24_P1S3T111_02651		0	0	741	877	137	105	15	287	3		N	E		1	S		0	0	0	1		PF01882			Protein of unknown function DUF58			IPR002881			Domain of unknown function DUF58
	288	Cluster_1328.1		288	Cluster_1020.1	Vfur_276	vfu_B00694	V25_P4S6T154	V25_P4S6T154_02650		0	0	741	877	137	105	15	285	3		N	E		4	S		0	0	0	1		PF01882			Protein of unknown function DUF58			IPR002881			Domain of unknown function DUF58
	289	Cluster_1328.2		289	Cluster_1020.1	Vfur_276	vfu_B00694	V12_P9A6T4	V12_P9A6T4_01802		0	1e-05	741	877	137	105	15	284	3		N	E		9	A		0	0	0	1		PF01882			Protein of unknown function DUF58			IPR002881			Domain of unknown function DUF58
	290	Cluster_13281.1		290	Cluster_1020.1	Vfur_276	vfu_B00694	Vang_263	VAA_00922		0	1e-05	741	877	137	105	15	284	3		N	E		U	P		0	0	0	1		PF01882			Protein of unknown function DUF58			IPR002881			Domain of unknown function DUF58
	291	Cluster_1329.1		291	Cluster_1020.1	Vfur_276	vfu_B00694	V01_P9A10T6	V01_P9A10T6_02424		0	2e-05	741	877	137	105	16	289	3		N	E		9	A		0	0	0	1		PF01882			Protein of unknown function DUF58			IPR002881			Domain of unknown function DUF58
	292	Cluster_13290.1		292	Cluster_1020.1	Vfur_276	vfu_B00694	V09_P4A23P171	V09_P4A23P171_01522		0	3e-05	741	877	137	105	16	288	3		N	E		4	A		0	0	0	1		PF01882			Protein of unknown function DUF58			IPR002881			Domain of unknown function DUF58
	293	Cluster_133.1		293	Cluster_1020.1	Vfur_276	vfu_B00694	V19_P1S1T109	V19_P1S1T109_02616		0	4e-05	741	877	137	105	16	286	3		N	E		1	S		0	0	0	1		PF01882			Protein of unknown function DUF58			IPR002881			Domain of unknown function DUF58
	294	Cluster_1330.1		294	Cluster_1020.1	V26_P1S5P106	V26_P1S5P106_00765	V19_P1S1T109	V19_P1S1T109_02616		0	0.00013	767	866	100	77	12	307	2		1	S		1	S		1	0	0	0		PF01882			Protein of unknown function DUF58			IPR002881			Domain of unknown function DUF58
	295	Cluster_13303.1		295	Cluster_1020.1	V27_P1S3P104	V27_PAS3P104_02225	V19_P1S1T109	V19_P1S1T109_02616		0	0.00013	767	866	100	77	12	307	2		1	S		1	S		1	0	0	0		PF01882			Protein of unknown function DUF58			IPR002881			Domain of unknown function DUF58
	296	Cluster_1332.1		296	Cluster_1020.1	V28_P6S34P95	V28_P6S34P95_00917	V19_P1S1T109	V19_P1S1T109_02616		0	0.00013	767	866	100	77	12	307	2		6	S		1	S		0	1	0	0		PF01882			Protein of unknown function DUF58			IPR002881			Domain of unknown function DUF58
	297	Cluster_1334.1		297	Cluster_1020.1	V29_P1S30P107	V29_P1S30P107_01443	V19_P1S1T109	V19_P1S1T109_02616		0	0.00013	767	866	100	77	12	307	2		1	S		1	S		1	0	0	0		PF01882			Protein of unknown function DUF58			IPR002881			Domain of unknown function DUF58
	298	Cluster_13340.1		298	Cluster_1020.1	V30_P3S12P165	V30_P3S12P165_02403	V19_P1S1T109	V19_P1S1T109_02616		0	0.00013	767	866	100	77	12	307	2		3	S		1	S		0	1	0	0		PF01882			Protein of unknown function DUF58			IPR002881			Domain of unknown function DUF58
	299	Cluster_1335.2		299	Cluster_1020.1	V26_P1S5P106	V26_P1S5P106_00765	V01_P9A10T6	V01_P9A10T6_02424		0	0.00018	767	866	100	77	12	305	2		1	S		9	A		0	0	0	1		PF01882			Protein of unknown function DUF58			IPR002881			Domain of unknown function DUF58
	300	Cluster_1336.1		300	Cluster_1020.1	V27_P1S3P104	V27_PAS3P104_02225	V01_P9A10T6	V01_P9A10T6_02424		0	0.00018	767	866	100	77	12	305	2		1	S		9	A		0	0	0	1		PF01882			Protein of unknown function DUF58			IPR002881			Domain of unknown function DUF58
	301	Cluster_1336.2		301	Cluster_1020.1	V28_P6S34P95	V28_P6S34P95_00917	V01_P9A10T6	V01_P9A10T6_02424		0	0.00018	767	866	100	77	12	305	2		6	S		9	A		0	0	0	1		PF01882			Protein of unknown function DUF58			IPR002881			Domain of unknown function DUF58
	302	Cluster_13361.1		302	Cluster_1020.1	V29_P1S30P107	V29_P1S30P107_01443	V01_P9A10T6	V01_P9A10T6_02424		0	0.00018	767	866	100	77	12	305	2		1	S		9	A		0	0	0	1		PF01882			Protein of unknown function DUF58			IPR002881			Domain of unknown function DUF58
	303	Cluster_1337.1		303	Cluster_1020.1	V30_P3S12P165	V30_P3S12P165_02403	V01_P9A10T6	V01_P9A10T6_02424		0	0.00018	767	866	100	77	12	305	2		3	S		9	A		0	0	0	1		PF01882			Protein of unknown function DUF58			IPR002881			Domain of unknown function DUF58
	304	Cluster_13374.1		304	Cluster_1020.1	V26_P1S5P106	V26_P1S5P106_00765	V02_P2A34T133	V02_P2A34T133_02327		0	0.00068	767	866	100	77	13	306	2		1	S		2	A		0	0	0	1		PF01882			Protein of unknown function DUF58			IPR002881			Domain of unknown function DUF58
	305	Cluster_1338.1		305	Cluster_1020.1	V26_P1S5P106	V26_P1S5P106_00765	V03_P4A6T147	V03_P4A6T147_02987		0	0.00068	767	866	100	77	13	306	2		1	S		4	A		0	0	0	1		PF01882			Protein of unknown function DUF58			IPR002881			Domain of unknown function DUF58
	306	Cluster_1339.1		306	Cluster_1020.1	V26_P1S5P106	V26_P1S5P106_00765	V04_P4A5T148	V04_P4A5T148_00093		0	0.00068	767	866	100	77	13	306	2		1	S		4	A		0	0	0	1		PF01882			Protein of unknown function DUF58			IPR002881			Domain of unknown function DUF58
	307	Cluster_1341.1		307	Cluster_1020.1	V26_P1S5P106	V26_P1S5P106_00765	V05_P4A8T149	V05_P4A8T149_02708		0	0.00068	767	866	100	77	13	306	2		1	S		4	A		0	0	0	1		PF01882			Protein of unknown function DUF58			IPR002881			Domain of unknown function DUF58
	308	Cluster_13418.1		308	Cluster_1020.1	V26_P1S5P106	V26_P1S5P106_00765	V06_P1A73T115	V06_P1A73T115_02260		0	0.00068	767	866	100	77	13	306	2		1	S		1	A		0	0	1	0		PF01882			Protein of unknown function DUF58			IPR002881			Domain of unknown function DUF58
	309	Cluster_1343.1		309	Cluster_1020.1	V26_P1S5P106	V26_P1S5P106_00765	V08_P9A1T1	V08_P9A1T1_03115		0	0.00068	767	866	100	77	13	306	2		1	S		9	A		0	0	0	1		PF01882			Protein of unknown function DUF58			IPR002881			Domain of unknown function DUF58
	310	Cluster_13438.1		310	Cluster_1020.1	V26_P1S5P106	V26_P1S5P106_00765	V10_P2A27P122	V10_P2A27P122_02803		0	0.00068	767	866	100	77	13	306	2		1	S		2	A		0	0	0	1		PF01882			Protein of unknown function DUF58			IPR002881			Domain of unknown function DUF58
	311	Cluster_1345.1		311	Cluster_1020.1	V26_P1S5P106	V26_P1S5P106_00765	V11_P1A41T118	V11_P1A41T118_02563		0	0.00068	767	866	100	77	13	306	2		1	S		1	A		0	0	1	0		PF01882			Protein of unknown function DUF58			IPR002881			Domain of unknown function DUF58
	312	Cluster_1346.1		312	Cluster_1020.1	V26_P1S5P106	V26_P1S5P106_00765	V12_P9A6T4	V12_P9A6T4_01802		0	0.00068	767	866	100	77	13	306	2		1	S		9	A		0	0	0	1		PF01882			Protein of unknown function DUF58			IPR002881			Domain of unknown function DUF58
	313	Cluster_13469.1		313	Cluster_1020.1	V26_P1S5P106	V26_P1S5P106_00765	V14_P6S14T42	V14_P6S14T42_02783		0	0.00068	767	866	100	77	13	306	2		1	S		6	S		0	1	0	0		PF01882			Protein of unknown function DUF58			IPR002881			Domain of unknown function DUF58
	314	Cluster_13480.1		314	Cluster_1020.1	V26_P1S5P106	V26_P1S5P106_00765	V15_P4S5T153	V15_P4S5T153_04792		0	0.00068	767	866	100	77	13	306	2		1	S		4	S		0	1	0	0		PF01882			Protein of unknown function DUF58			IPR002881			Domain of unknown function DUF58
	315	Cluster_13497.1		315	Cluster_1020.1	V26_P1S5P106	V26_P1S5P106_00765	V17_P4S1T151	V17_P4S1T151_04416		0	0.00068	767	866	100	77	13	306	2		1	S		4	S		0	1	0	0		PF01882			Protein of unknown function DUF58			IPR002881			Domain of unknown function DUF58
	316	Cluster_135.1		316	Cluster_1020.1	V26_P1S5P106	V26_P1S5P106_00765	V18_P1S4T112	V18_P1S4T112_02707		0	0.00068	767	866	100	77	13	306	2		1	S		1	S		1	0	0	0		PF01882			Protein of unknown function DUF58			IPR002881			Domain of unknown function DUF58
	317	Cluster_13509.1		317	Cluster_1020.1	V26_P1S5P106	V26_P1S5P106_00765	V20_P4S3T152	V20_P4S3T152_00075		0	0.00068	767	866	100	77	13	306	2		1	S		4	S		0	1	0	0		PF01882			Protein of unknown function DUF58			IPR002881			Domain of unknown function DUF58
	318	Cluster_1351.1		318	Cluster_1020.1	V26_P1S5P106	V26_P1S5P106_00765	V22_P2S10T140	V22_P2S10TA40_02545		0	0.00068	767	866	100	77	13	306	2		1	S		2	S		0	1	0	0		PF01882			Protein of unknown function DUF58			IPR002881			Domain of unknown function DUF58
	319	Cluster_1353.1		319	Cluster_1020.1	V26_P1S5P106	V26_P1S5P106_00765	V23_P3S9T160	V23_P3S9T160_01497		0	0.00068	767	866	100	77	13	306	2		1	S		3	S		0	1	0	0		PF01882			Protein of unknown function DUF58			IPR002881			Domain of unknown function DUF58
	320	Cluster_1354.1		320	Cluster_1020.1	V26_P1S5P106	V26_P1S5P106_00765	V24_P1S3T111	V24_P1S3T111_02651		0	0.00068	767	866	100	77	13	306	2		1	S		1	S		1	0	0	0		PF01882			Protein of unknown function DUF58			IPR002881			Domain of unknown function DUF58
	321	Cluster_13560.1		321	Cluster_1020.1	V26_P1S5P106	V26_P1S5P106_00765	V25_P4S6T154	V25_P4S6T154_02650		0	0.00068	767	866	100	77	13	306	2		1	S		4	S		0	1	0	0		PF01882			Protein of unknown function DUF58			IPR002881			Domain of unknown function DUF58
	322	Cluster_13576.1		322	Cluster_1020.1	V26_P1S5P106	V26_P1S5P106_00765	Vang_263	VAA_00922		0	0.00068	767	866	100	77	13	306	2		1	S		U	P		0	0	0	1		PF01882			Protein of unknown function DUF58			IPR002881			Domain of unknown function DUF58
	323	Cluster_1358.1		323	Cluster_1020.1	V27_P1S3P104	V27_PAS3P104_02225	V02_P2A34T133	V02_P2A34T133_02327		0	0.00068	767	866	100	77	13	306	2		1	S		2	A		0	0	0	1		PF01882			Protein of unknown function DUF58			IPR002881			Domain of unknown function DUF58
	324	Cluster_13581.1		324	Cluster_1020.1	V27_P1S3P104	V27_PAS3P104_02225	V03_P4A6T147	V03_P4A6T147_02987		0	0.00068	767	866	100	77	13	306	2		1	S		4	A		0	0	0	1		PF01882			Protein of unknown function DUF58			IPR002881			Domain of unknown function DUF58
	325	Cluster_13599.1		325	Cluster_1020.1	V27_P1S3P104	V27_PAS3P104_02225	V04_P4A5T148	V04_P4A5T148_00093		0	0.00068	767	866	100	77	13	306	2		1	S		4	A		0	0	0	1		PF01882			Protein of unknown function DUF58			IPR002881			Domain of unknown function DUF58
	326	Cluster_13627.1		326	Cluster_1020.1	V27_P1S3P104	V27_PAS3P104_02225	V05_P4A8T149	V05_P4A8T149_02708		0	0.00068	767	866	100	77	13	306	2		1	S		4	A		0	0	0	1		PF01882			Protein of unknown function DUF58			IPR002881			Domain of unknown function DUF58
	327	Cluster_13629.1		327	Cluster_1020.1	V27_P1S3P104	V27_PAS3P104_02225	V06_P1A73T115	V06_P1A73T115_02260		0	0.00068	767	866	100	77	13	306	2		1	S		1	A		0	0	1	0		PF01882			Protein of unknown function DUF58			IPR002881			Domain of unknown function DUF58
	328	Cluster_1363.1		328	Cluster_1020.1	V27_P1S3P104	V27_PAS3P104_02225	V08_P9A1T1	V08_P9A1T1_03115		0	0.00068	767	866	100	77	13	306	2		1	S		9	A		0	0	0	1		PF01882			Protein of unknown function DUF58			IPR002881			Domain of unknown function DUF58
	329	Cluster_1364.1		329	Cluster_1020.1	V27_P1S3P104	V27_PAS3P104_02225	V10_P2A27P122	V10_P2A27P122_02803		0	0.00068	767	866	100	77	13	306	2		1	S		2	A		0	0	0	1		PF01882			Protein of unknown function DUF58			IPR002881			Domain of unknown function DUF58
	330	Cluster_1365.1		330	Cluster_1020.1	V27_P1S3P104	V27_PAS3P104_02225	V11_P1A41T118	V11_P1A41T118_02563		0	0.00068	767	866	100	77	13	306	2		1	S		1	A		0	0	1	0		PF01882			Protein of unknown function DUF58			IPR002881			Domain of unknown function DUF58
	331	Cluster_1366.1		331	Cluster_1020.1	V27_P1S3P104	V27_PAS3P104_02225	V12_P9A6T4	V12_P9A6T4_01802		0	0.00068	767	866	100	77	13	306	2		1	S		9	A		0	0	0	1		PF01882			Protein of unknown function DUF58			IPR002881			Domain of unknown function DUF58
	332	Cluster_13664.1		332	Cluster_1020.1	V27_P1S3P104	V27_PAS3P104_02225	V14_P6S14T42	V14_P6S14T42_02783		0	0.00068	767	866	100	77	13	306	2		1	S		6	S		0	1	0	0		PF01882			Protein of unknown function DUF58			IPR002881			Domain of unknown function DUF58
	333	Cluster_1368.1		333	Cluster_1020.1	V27_P1S3P104	V27_PAS3P104_02225	V15_P4S5T153	V15_P4S5T153_04792		0	0.00068	767	866	100	77	13	306	2		1	S		4	S		0	1	0	0		PF01882			Protein of unknown function DUF58			IPR002881			Domain of unknown function DUF58
	334	Cluster_1368.2		334	Cluster_1020.1	V27_P1S3P104	V27_PAS3P104_02225	V17_P4S1T151	V17_P4S1T151_04416		0	0.00068	767	866	100	77	13	306	2		1	S		4	S		0	1	0	0		PF01882			Protein of unknown function DUF58			IPR002881			Domain of unknown function DUF58
	335	Cluster_13685.1		335	Cluster_1020.1	V27_P1S3P104	V27_PAS3P104_02225	V18_P1S4T112	V18_P1S4T112_02707		0	0.00068	767	866	100	77	13	306	2		1	S		1	S		1	0	0	0		PF01882			Protein of unknown function DUF58			IPR002881			Domain of unknown function DUF58
	336	Cluster_137.1		336	Cluster_1020.1	V27_P1S3P104	V27_PAS3P104_02225	V20_P4S3T152	V20_P4S3T152_00075		0	0.00068	767	866	100	77	13	306	2		1	S		4	S		0	1	0	0		PF01882			Protein of unknown function DUF58			IPR002881			Domain of unknown function DUF58
	337	Cluster_1371.1		337	Cluster_1020.1	V27_P1S3P104	V27_PAS3P104_02225	V22_P2S10T140	V22_P2S10TA40_02545		0	0.00068	767	866	100	77	13	306	2		1	S		2	S		0	1	0	0		PF01882			Protein of unknown function DUF58			IPR002881			Domain of unknown function DUF58
	338	Cluster_13717.1		338	Cluster_1020.1	V27_P1S3P104	V27_PAS3P104_02225	V23_P3S9T160	V23_P3S9T160_01497		0	0.00068	767	866	100	77	13	306	2		1	S		3	S		0	1	0	0		PF01882			Protein of unknown function DUF58			IPR002881			Domain of unknown function DUF58
	339	Cluster_1374.1		339	Cluster_1020.1	V27_P1S3P104	V27_PAS3P104_02225	V24_P1S3T111	V24_P1S3T111_02651		0	0.00068	767	866	100	77	13	306	2		1	S		1	S		1	0	0	0		PF01882			Protein of unknown function DUF58			IPR002881			Domain of unknown function DUF58
	340	Cluster_1375.1		340	Cluster_1020.1	V27_P1S3P104	V27_PAS3P104_02225	V25_P4S6T154	V25_P4S6T154_02650		0	0.00068	767	866	100	77	13	306	2		1	S		4	S		0	1	0	0		PF01882			Protein of unknown function DUF58			IPR002881			Domain of unknown function DUF58
	341	Cluster_13754.1		341	Cluster_1020.1	V27_P1S3P104	V27_PAS3P104_02225	Vang_263	VAA_00922		0	0.00068	767	866	100	77	13	306	2		1	S		U	P		0	0	0	1		PF01882			Protein of unknown function DUF58			IPR002881			Domain of unknown function DUF58
	342	Cluster_1379.1		342	Cluster_1020.1	V28_P6S34P95	V28_P6S34P95_00917	V02_P2A34T133	V02_P2A34T133_02327		0	0.00068	767	866	100	77	13	306	2		6	S		2	A		0	0	0	1		PF01882			Protein of unknown function DUF58			IPR002881			Domain of unknown function DUF58
	343	Cluster_13797.1		343	Cluster_1020.1	V28_P6S34P95	V28_P6S34P95_00917	V03_P4A6T147	V03_P4A6T147_02987		0	0.00068	767	866	100	77	13	306	2		6	S		4	A		0	0	0	1		PF01882			Protein of unknown function DUF58			IPR002881			Domain of unknown function DUF58
	344	Cluster_138.1		344	Cluster_1020.1	V28_P6S34P95	V28_P6S34P95_00917	V04_P4A5T148	V04_P4A5T148_00093		0	0.00068	767	866	100	77	13	306	2		6	S		4	A		0	0	0	1		PF01882			Protein of unknown function DUF58			IPR002881			Domain of unknown function DUF58
	345	Cluster_13831.1		345	Cluster_1020.1	V28_P6S34P95	V28_P6S34P95_00917	V05_P4A8T149	V05_P4A8T149_02708		0	0.00068	767	866	100	77	13	306	2		6	S		4	A		0	0	0	1		PF01882			Protein of unknown function DUF58			IPR002881			Domain of unknown function DUF58
	346	Cluster_13845.1		346	Cluster_1020.1	V28_P6S34P95	V28_P6S34P95_00917	V06_P1A73T115	V06_P1A73T115_02260		0	0.00068	767	866	100	77	13	306	2		6	S		1	A		0	0	0	1		PF01882			Protein of unknown function DUF58			IPR002881			Domain of unknown function DUF58
	347	Cluster_13852.1		347	Cluster_1020.1	V28_P6S34P95	V28_P6S34P95_00917	V08_P9A1T1	V08_P9A1T1_03115		0	0.00068	767	866	100	77	13	306	2		6	S		9	A		0	0	0	1		PF01882			Protein of unknown function DUF58			IPR002881			Domain of unknown function DUF58
	348	Cluster_13857.1		348	Cluster_1020.1	V28_P6S34P95	V28_P6S34P95_00917	V10_P2A27P122	V10_P2A27P122_02803		0	0.00068	767	866	100	77	13	306	2		6	S		2	A		0	0	0	1		PF01882			Protein of unknown function DUF58			IPR002881			Domain of unknown function DUF58
	349	Cluster_13871.1		349	Cluster_1020.1	V28_P6S34P95	V28_P6S34P95_00917	V11_P1A41T118	V11_P1A41T118_02563		0	0.00068	767	866	100	77	13	306	2		6	S		1	A		0	0	0	1		PF01882			Protein of unknown function DUF58			IPR002881			Domain of unknown function DUF58
	350	Cluster_1389.2		350	Cluster_1020.1	V28_P6S34P95	V28_P6S34P95_00917	V12_P9A6T4	V12_P9A6T4_01802		0	0.00068	767	866	100	77	13	306	2		6	S		9	A		0	0	0	1		PF01882			Protein of unknown function DUF58			IPR002881			Domain of unknown function DUF58
	351	Cluster_13893.1		351	Cluster_1020.1	V28_P6S34P95	V28_P6S34P95_00917	V14_P6S14T42	V14_P6S14T42_02783		0	0.00068	767	866	100	77	13	306	2		6	S		6	S		1	0	0	0		PF01882			Protein of unknown function DUF58			IPR002881			Domain of unknown function DUF58
	352	Cluster_1390.2		352	Cluster_1020.1	V28_P6S34P95	V28_P6S34P95_00917	V15_P4S5T153	V15_P4S5T153_04792		0	0.00068	767	866	100	77	13	306	2		6	S		4	S		0	1	0	0		PF01882			Protein of unknown function DUF58			IPR002881			Domain of unknown function DUF58
	353	Cluster_13924.1		353	Cluster_1020.1	V28_P6S34P95	V28_P6S34P95_00917	V17_P4S1T151	V17_P4S1T151_04416		0	0.00068	767	866	100	77	13	306	2		6	S		4	S		0	1	0	0		PF01882			Protein of unknown function DUF58			IPR002881			Domain of unknown function DUF58
	354	Cluster_13933.1		354	Cluster_1020.1	V28_P6S34P95	V28_P6S34P95_00917	V18_P1S4T112	V18_P1S4T112_02707		0	0.00068	767	866	100	77	13	306	2		6	S		1	S		0	1	0	0		PF01882			Protein of unknown function DUF58			IPR002881			Domain of unknown function DUF58
	355	Cluster_1396.1		355	Cluster_1020.1	V28_P6S34P95	V28_P6S34P95_00917	V20_P4S3T152	V20_P4S3T152_00075		0	0.00068	767	866	100	77	13	306	2		6	S		4	S		0	1	0	0		PF01882			Protein of unknown function DUF58			IPR002881			Domain of unknown function DUF58
	356	Cluster_1397.1		356	Cluster_1020.1	V28_P6S34P95	V28_P6S34P95_00917	V22_P2S10T140	V22_P2S10TA40_02545		0	0.00068	767	866	100	77	13	306	2		6	S		2	S		0	1	0	0		PF01882			Protein of unknown function DUF58			IPR002881			Domain of unknown function DUF58
	357	Cluster_13970.1		357	Cluster_1020.1	V28_P6S34P95	V28_P6S34P95_00917	V23_P3S9T160	V23_P3S9T160_01497		0	0.00068	767	866	100	77	13	306	2		6	S		3	S		0	1	0	0		PF01882			Protein of unknown function DUF58			IPR002881			Domain of unknown function DUF58
	358	Cluster_13982.1		358	Cluster_1020.1	V28_P6S34P95	V28_P6S34P95_00917	V24_P1S3T111	V24_P1S3T111_02651		0	0.00068	767	866	100	77	13	306	2		6	S		1	S		0	1	0	0		PF01882			Protein of unknown function DUF58			IPR002881			Domain of unknown function DUF58
	359	Cluster_13984.1		359	Cluster_1020.1	V28_P6S34P95	V28_P6S34P95_00917	V25_P4S6T154	V25_P4S6T154_02650		0	0.00068	767	866	100	77	13	306	2		6	S		4	S		0	1	0	0		PF01882			Protein of unknown function DUF58			IPR002881			Domain of unknown function DUF58
	360	Cluster_140.1		360	Cluster_1020.1	V28_P6S34P95	V28_P6S34P95_00917	Vang_263	VAA_00922		0	0.00068	767	866	100	77	13	306	2		6	S		U	P		0	0	0	1		PF01882			Protein of unknown function DUF58			IPR002881			Domain of unknown function DUF58
	361	Cluster_1402.1		361	Cluster_1020.1	V29_P1S30P107	V29_P1S30P107_01443	V02_P2A34T133	V02_P2A34T133_02327		0	0.00068	767	866	100	77	13	306	2		1	S		2	A		0	0	0	1		PF01882			Protein of unknown function DUF58			IPR002881			Domain of unknown function DUF58
	362	Cluster_1403.1		362	Cluster_1020.1	V29_P1S30P107	V29_P1S30P107_01443	V03_P4A6T147	V03_P4A6T147_02987		0	0.00068	767	866	100	77	13	306	2		1	S		4	A		0	0	0	1		PF01882			Protein of unknown function DUF58			IPR002881			Domain of unknown function DUF58
	363	Cluster_1403.2		363	Cluster_1020.1	V29_P1S30P107	V29_P1S30P107_01443	V04_P4A5T148	V04_P4A5T148_00093		0	0.00068	767	866	100	77	13	306	2		1	S		4	A		0	0	0	1		PF01882			Protein of unknown function DUF58			IPR002881			Domain of unknown function DUF58
	364	Cluster_14059.1		364	Cluster_1020.1	V29_P1S30P107	V29_P1S30P107_01443	V05_P4A8T149	V05_P4A8T149_02708		0	0.00068	767	866	100	77	13	306	2		1	S		4	A		0	0	0	1		PF01882			Protein of unknown function DUF58			IPR002881			Domain of unknown function DUF58
	365	Cluster_1407.1		365	Cluster_1020.1	V29_P1S30P107	V29_P1S30P107_01443	V06_P1A73T115	V06_P1A73T115_02260		0	0.00068	767	866	100	77	13	306	2		1	S		1	A		0	0	1	0		PF01882			Protein of unknown function DUF58			IPR002881			Domain of unknown function DUF58
	366	Cluster_1408.1		366	Cluster_1020.1	V29_P1S30P107	V29_P1S30P107_01443	V08_P9A1T1	V08_P9A1T1_03115		0	0.00068	767	866	100	77	13	306	2		1	S		9	A		0	0	0	1		PF01882			Protein of unknown function DUF58			IPR002881			Domain of unknown function DUF58
	367	Cluster_14088.1		367	Cluster_1020.1	V29_P1S30P107	V29_P1S30P107_01443	V10_P2A27P122	V10_P2A27P122_02803		0	0.00068	767	866	100	77	13	306	2		1	S		2	A		0	0	0	1		PF01882			Protein of unknown function DUF58			IPR002881			Domain of unknown function DUF58
	368	Cluster_141.1		368	Cluster_1020.1	V29_P1S30P107	V29_P1S30P107_01443	V11_P1A41T118	V11_P1A41T118_02563		0	0.00068	767	866	100	77	13	306	2		1	S		1	A		0	0	1	0		PF01882			Protein of unknown function DUF58			IPR002881			Domain of unknown function DUF58
	369	Cluster_141.2		369	Cluster_1020.1	V29_P1S30P107	V29_P1S30P107_01443	V12_P9A6T4	V12_P9A6T4_01802		0	0.00068	767	866	100	77	13	306	2		1	S		9	A		0	0	0	1		PF01882			Protein of unknown function DUF58			IPR002881			Domain of unknown function DUF58
	370	Cluster_14101.1		370	Cluster_1020.1	V29_P1S30P107	V29_P1S30P107_01443	V14_P6S14T42	V14_P6S14T42_02783		0	0.00068	767	866	100	77	13	306	2		1	S		6	S		0	1	0	0		PF01882			Protein of unknown function DUF58			IPR002881			Domain of unknown function DUF58
	371	Cluster_1411.1		371	Cluster_1020.1	V29_P1S30P107	V29_P1S30P107_01443	V15_P4S5T153	V15_P4S5T153_04792		0	0.00068	767	866	100	77	13	306	2		1	S		4	S		0	1	0	0		PF01882			Protein of unknown function DUF58			IPR002881			Domain of unknown function DUF58
	372	Cluster_1411.2		372	Cluster_1020.1	V29_P1S30P107	V29_P1S30P107_01443	V17_P4S1T151	V17_P4S1T151_04416		0	0.00068	767	866	100	77	13	306	2		1	S		4	S		0	1	0	0		PF01882			Protein of unknown function DUF58			IPR002881			Domain of unknown function DUF58
	373	Cluster_14117.1		373	Cluster_1020.1	V29_P1S30P107	V29_P1S30P107_01443	V18_P1S4T112	V18_P1S4T112_02707		0	0.00068	767	866	100	77	13	306	2		1	S		1	S		1	0	0	0		PF01882			Protein of unknown function DUF58			IPR002881			Domain of unknown function DUF58
	374	Cluster_14143.1		374	Cluster_1020.1	V29_P1S30P107	V29_P1S30P107_01443	V20_P4S3T152	V20_P4S3T152_00075		0	0.00068	767	866	100	77	13	306	2		1	S		4	S		0	1	0	0		PF01882			Protein of unknown function DUF58			IPR002881			Domain of unknown function DUF58
	375	Cluster_14154.1		375	Cluster_1020.1	V29_P1S30P107	V29_P1S30P107_01443	V22_P2S10T140	V22_P2S10TA40_02545		0	0.00068	767	866	100	77	13	306	2		1	S		2	S		0	1	0	0		PF01882			Protein of unknown function DUF58			IPR002881			Domain of unknown function DUF58
	376	Cluster_14180.1		376	Cluster_1020.1	V29_P1S30P107	V29_P1S30P107_01443	V23_P3S9T160	V23_P3S9T160_01497		0	0.00068	767	866	100	77	13	306	2		1	S		3	S		0	1	0	0		PF01882			Protein of unknown function DUF58			IPR002881			Domain of unknown function DUF58
	377	Cluster_14188.1		377	Cluster_1020.1	V29_P1S30P107	V29_P1S30P107_01443	V24_P1S3T111	V24_P1S3T111_02651		0	0.00068	767	866	100	77	13	306	2		1	S		1	S		1	0	0	0		PF01882			Protein of unknown function DUF58			IPR002881			Domain of unknown function DUF58
	378	Cluster_14198.1		378	Cluster_1020.1	V29_P1S30P107	V29_P1S30P107_01443	V25_P4S6T154	V25_P4S6T154_02650		0	0.00068	767	866	100	77	13	306	2		1	S		4	S		0	1	0	0		PF01882			Protein of unknown function DUF58			IPR002881			Domain of unknown function DUF58
	379	Cluster_1422.1		379	Cluster_1020.1	V29_P1S30P107	V29_P1S30P107_01443	Vang_263	VAA_00922		0	0.00068	767	866	100	77	13	306	2		1	S		U	P		0	0	0	1		PF01882			Protein of unknown function DUF58			IPR002881			Domain of unknown function DUF58
	380	Cluster_14223.1		380	Cluster_1020.1	V30_P3S12P165	V30_P3S12P165_02403	V02_P2A34T133	V02_P2A34T133_02327		0	0.00068	767	866	100	77	13	306	2		3	S		2	A		0	0	0	1		PF01882			Protein of unknown function DUF58			IPR002881			Domain of unknown function DUF58
	381	Cluster_14229.1		381	Cluster_1020.1	V30_P3S12P165	V30_P3S12P165_02403	V03_P4A6T147	V03_P4A6T147_02987		0	0.00068	767	866	100	77	13	306	2		3	S		4	A		0	0	0	1		PF01882			Protein of unknown function DUF58			IPR002881			Domain of unknown function DUF58
	382	Cluster_1423.1		382	Cluster_1020.1	V30_P3S12P165	V30_P3S12P165_02403	V04_P4A5T148	V04_P4A5T148_00093		0	0.00068	767	866	100	77	13	306	2		3	S		4	A		0	0	0	1		PF01882			Protein of unknown function DUF58			IPR002881			Domain of unknown function DUF58
	383	Cluster_1426.1		383	Cluster_1020.1	V30_P3S12P165	V30_P3S12P165_02403	V05_P4A8T149	V05_P4A8T149_02708		0	0.00068	767	866	100	77	13	306	2		3	S		4	A		0	0	0	1		PF01882			Protein of unknown function DUF58			IPR002881			Domain of unknown function DUF58
	384	Cluster_14262.1		384	Cluster_1020.1	V30_P3S12P165	V30_P3S12P165_02403	V06_P1A73T115	V06_P1A73T115_02260		0	0.00068	767	866	100	77	13	306	2		3	S		1	A		0	0	0	1		PF01882			Protein of unknown function DUF58			IPR002881			Domain of unknown function DUF58
	385	Cluster_14267.1		385	Cluster_1020.1	V30_P3S12P165	V30_P3S12P165_02403	V08_P9A1T1	V08_P9A1T1_03115		0	0.00068	767	866	100	77	13	306	2		3	S		9	A		0	0	0	1		PF01882			Protein of unknown function DUF58			IPR002881			Domain of unknown function DUF58
	386	Cluster_14293.1		386	Cluster_1020.1	V30_P3S12P165	V30_P3S12P165_02403	V10_P2A27P122	V10_P2A27P122_02803		0	0.00068	767	866	100	77	13	306	2		3	S		2	A		0	0	0	1		PF01882			Protein of unknown function DUF58			IPR002881			Domain of unknown function DUF58
	387	Cluster_143.1		387	Cluster_1020.1	V30_P3S12P165	V30_P3S12P165_02403	V11_P1A41T118	V11_P1A41T118_02563		0	0.00068	767	866	100	77	13	306	2		3	S		1	A		0	0	0	1		PF01882			Protein of unknown function DUF58			IPR002881			Domain of unknown function DUF58
	388	Cluster_14308.1		388	Cluster_1020.1	V30_P3S12P165	V30_P3S12P165_02403	V12_P9A6T4	V12_P9A6T4_01802		0	0.00068	767	866	100	77	13	306	2		3	S		9	A		0	0	0	1		PF01882			Protein of unknown function DUF58			IPR002881			Domain of unknown function DUF58
	389	Cluster_14311.1		389	Cluster_1020.1	V30_P3S12P165	V30_P3S12P165_02403	V14_P6S14T42	V14_P6S14T42_02783		0	0.00068	767	866	100	77	13	306	2		3	S		6	S		0	1	0	0		PF01882			Protein of unknown function DUF58			IPR002881			Domain of unknown function DUF58
	390	Cluster_14340.1		390	Cluster_1020.1	V30_P3S12P165	V30_P3S12P165_02403	V15_P4S5T153	V15_P4S5T153_04792		0	0.00068	767	866	100	77	13	306	2		3	S		4	S		0	1	0	0		PF01882			Protein of unknown function DUF58			IPR002881			Domain of unknown function DUF58
	391	Cluster_1435.1		391	Cluster_1020.1	V30_P3S12P165	V30_P3S12P165_02403	V17_P4S1T151	V17_P4S1T151_04416		0	0.00068	767	866	100	77	13	306	2		3	S		4	S		0	1	0	0		PF01882			Protein of unknown function DUF58			IPR002881			Domain of unknown function DUF58
	392	Cluster_14356.1		392	Cluster_1020.1	V30_P3S12P165	V30_P3S12P165_02403	V18_P1S4T112	V18_P1S4T112_02707		0	0.00068	767	866	100	77	13	306	2		3	S		1	S		0	1	0	0		PF01882			Protein of unknown function DUF58			IPR002881			Domain of unknown function DUF58
	393	Cluster_14413.1		393	Cluster_1020.1	V30_P3S12P165	V30_P3S12P165_02403	V20_P4S3T152	V20_P4S3T152_00075		0	0.00068	767	866	100	77	13	306	2		3	S		4	S		0	1	0	0		PF01882			Protein of unknown function DUF58			IPR002881			Domain of unknown function DUF58
	394	Cluster_1442.1		394	Cluster_1020.1	V30_P3S12P165	V30_P3S12P165_02403	V22_P2S10T140	V22_P2S10TA40_02545		0	0.00068	767	866	100	77	13	306	2		3	S		2	S		0	1	0	0		PF01882			Protein of unknown function DUF58			IPR002881			Domain of unknown function DUF58
	395	Cluster_14437.1		395	Cluster_1020.1	V30_P3S12P165	V30_P3S12P165_02403	V23_P3S9T160	V23_P3S9T160_01497		0	0.00068	767	866	100	77	13	306	2		3	S		3	S		1	0	0	0		PF01882			Protein of unknown function DUF58			IPR002881			Domain of unknown function DUF58
	396	Cluster_1446.1		396	Cluster_1020.1	V30_P3S12P165	V30_P3S12P165_02403	V24_P1S3T111	V24_P1S3T111_02651		0	0.00068	767	866	100	77	13	306	2		3	S		1	S		0	1	0	0		PF01882			Protein of unknown function DUF58			IPR002881			Domain of unknown function DUF58
	397	Cluster_1447.1		397	Cluster_1020.1	V30_P3S12P165	V30_P3S12P165_02403	V25_P4S6T154	V25_P4S6T154_02650		0	0.00068	767	866	100	77	13	306	2		3	S		4	S		0	1	0	0		PF01882			Protein of unknown function DUF58			IPR002881			Domain of unknown function DUF58
	398	Cluster_145.1		398	Cluster_1020.1	V30_P3S12P165	V30_P3S12P165_02403	Vang_263	VAA_00922		0	0.00068	767	866	100	77	13	306	2		3	S		U	P		0	0	0	1		PF01882			Protein of unknown function DUF58			IPR002881			Domain of unknown function DUF58
	399	Cluster_1450.1		399	Cluster_1020.1	V26_P1S5P106	V26_P1S5P106_00765	Vfur_276	vfu_B00694		0	0.00088	816	873	58	44	3	300	3		1	S		N	E		0	0	0	1		PF01882			Protein of unknown function DUF58			IPR002881			Domain of unknown function DUF58
	400	Cluster_14501.1		400	Cluster_1020.1	V27_P1S3P104	V27_PAS3P104_02225	Vfur_276	vfu_B00694		0	0.00088	816	873	58	44	3	300	3		1	S		N	E		0	0	0	1		PF01882			Protein of unknown function DUF58			IPR002881			Domain of unknown function DUF58
	401	Cluster_1451.1		401	Cluster_1020.1	V28_P6S34P95	V28_P6S34P95_00917	Vfur_276	vfu_B00694		0	0.00088	816	873	58	44	3	300	3		6	S		N	E		0	0	0	1		PF01882			Protein of unknown function DUF58			IPR002881			Domain of unknown function DUF58
	402	Cluster_14527.1		402	Cluster_1020.1	V29_P1S30P107	V29_P1S30P107_01443	Vfur_276	vfu_B00694		0	0.00088	816	873	58	44	3	300	3		1	S		N	E		0	0	0	1		PF01882			Protein of unknown function DUF58			IPR002881			Domain of unknown function DUF58
	403	Cluster_1453.1		403	Cluster_1020.1	V30_P3S12P165	V30_P3S12P165_02403	Vfur_276	vfu_B00694		0	0.00088	816	873	58	44	3	300	3		3	S		N	E		0	0	0	1		PF01882			Protein of unknown function DUF58			IPR002881			Domain of unknown function DUF58
	404	Cluster_1456.1		404	Cluster_1020.1	V26_P1S5P106	V26_P1S5P106_00765	V09_P4A23P171	V09_P4A23P171_01522		0	0.00111	772	866	95	73	12	306	2		1	S		4	A		0	0	0	1		PF01882			Protein of unknown function DUF58			IPR002881			Domain of unknown function DUF58
	405	Cluster_1457.1		405	Cluster_1020.1	V27_P1S3P104	V27_PAS3P104_02225	V09_P4A23P171	V09_P4A23P171_01522		0	0.00111	772	866	95	73	12	306	2		1	S		4	A		0	0	0	1		PF01882			Protein of unknown function DUF58			IPR002881			Domain of unknown function DUF58
	406	Cluster_14574.1		406	Cluster_1020.1	V28_P6S34P95	V28_P6S34P95_00917	V09_P4A23P171	V09_P4A23P171_01522		0	0.00111	772	866	95	73	12	306	2		6	S		4	A		0	0	0	1		PF01882			Protein of unknown function DUF58			IPR002881			Domain of unknown function DUF58
	407	Cluster_1458.1		407	Cluster_1020.1	V29_P1S30P107	V29_P1S30P107_01443	V09_P4A23P171	V09_P4A23P171_01522		0	0.00111	772	866	95	73	12	306	2		1	S		4	A		0	0	0	1		PF01882			Protein of unknown function DUF58			IPR002881			Domain of unknown function DUF58
	408	Cluster_1460.1		408	Cluster_1020.1	V30_P3S12P165	V30_P3S12P165_02403	V09_P4A23P171	V09_P4A23P171_01522		0	0.00111	772	866	95	73	12	306	2		3	S		4	A		0	0	0	1		PF01882			Protein of unknown function DUF58			IPR002881			Domain of unknown function DUF58
	409	Cluster_14603.1		409	Cluster_10210.1	Vpar_280	VPBB_A0568	Valg_262	N646_4509		0.0017	0.00897	391	686	296	141	26	212	3		N	M		C	P		0	0	0	1		PF02770	PF00441	PF02771	Acyl-CoA dehydrogenase, middle domain	Acyl-CoA dehydrogenase, C-terminal domain	Acyl-CoA dehydrogenase, N-terminal domain	IPR006091	IPR009075	IPR013786	Acyl-CoA oxidase/dehydrogenase, central domain	Acyl-CoA dehydrogenase/oxidase C-terminal	Acyl-CoA dehydrogenase/oxidase, N-terminal
	410	Cluster_14618.1		410	Cluster_10210.1	Vpar_280	VPBB_A0568	Vfur_276	vfu_B01430		0.0069	0.03785	883	984	102	51	10	287	2		N	M		N	E		0	0	1	0		PF02770	PF00441	PF02771	Acyl-CoA dehydrogenase, middle domain	Acyl-CoA dehydrogenase, C-terminal domain	Acyl-CoA dehydrogenase, N-terminal domain	IPR006091	IPR009075	IPR013786	Acyl-CoA oxidase/dehydrogenase, central domain	Acyl-CoA dehydrogenase/oxidase C-terminal	Acyl-CoA dehydrogenase/oxidase, N-terminal
	411	Cluster_14622.1		411	Cluster_10221.1	V28_P6S34P95	V28_P6S34P95_00709	V27_P1S3P104	V27_PAS3P104_00388		0.005	0.00922	88	948	861	440	0	1	441		6	S		1	S		0	1	0	0		PF01032			FecCD transport family			IPR000522			ABC transporter, permease protein			GO:0005215|GO:0016020
	412	Cluster_1465.1		412	Cluster_10221.1	V28_P6S34P95	V28_P6S34P95_00709	V30_P3S12P165	V30_P3S12P165_02332		0.005	0.00922	88	948	861	440	0	1	441		6	S		3	S		0	1	0	0		PF01032			FecCD transport family			IPR000522			ABC transporter, permease protein			GO:0005215|GO:0016020
	413	Cluster_14676.1		413	Cluster_10221.1	V29_P1S30P107	V29_P1S30P107_00777	V27_P1S3P104	V27_PAS3P104_00388		0.005	0.00922	88	948	861	440	0	1	441		1	S		1	S		1	0	0	0		PF01032			FecCD transport family			IPR000522			ABC transporter, permease protein			GO:0005215|GO:0016020
	414	Cluster_14681.1		414	Cluster_10221.1	V29_P1S30P107	V29_P1S30P107_00777	V30_P3S12P165	V30_P3S12P165_02332		0.005	0.00922	88	948	861	440	0	1	441		1	S		3	S		0	1	0	0		PF01032			FecCD transport family			IPR000522			ABC transporter, permease protein			GO:0005215|GO:0016020
	415	Cluster_14684.1		415	Cluster_1023.1	V02_P2A34T133	V02_P2A34T133_01001	V01_P9A10T6	V01_P9A10T6_01341		0	0	1	1295	1295	620	21	103	8		2	A		9	A		0	1	0	0		PF02074			Carboxypeptidase Taq (M32) metallopeptidase			IPR001333			Peptidase M32, carboxypeptidase Taq metallopeptidase			GO:0004181|GO:0006508
	416	Cluster_1469.1		416	Cluster_1023.1	V02_P2A34T133	V02_P2A34T133_01001	V09_P4A23P171	V09_P4A23P171_00654		0	0	1	1295	1295	620	4	84	10		2	A		4	A		0	1	0	0		PF02074			Carboxypeptidase Taq (M32) metallopeptidase			IPR001333			Peptidase M32, carboxypeptidase Taq metallopeptidase			GO:0004181|GO:0006508
	417	Cluster_147.1		417	Cluster_1023.1	V02_P2A34T133	V02_P2A34T133_01001	V11_P1A41T118	V11_P1A41T118_03122		0	0	1	1295	1295	620	9	90	9		2	A		1	A		0	1	0	0		PF02074			Carboxypeptidase Taq (M32) metallopeptidase			IPR001333			Peptidase M32, carboxypeptidase Taq metallopeptidase			GO:0004181|GO:0006508
	418	Cluster_1470.1		418	Cluster_1023.1	V02_P2A34T133	V02_P2A34T133_01001	V23_P3S9T160	V23_P3S9T160_03086		0	0	1	1295	1295	620	9	90	9		2	A		3	S		0	0	0	1		PF02074			Carboxypeptidase Taq (M32) metallopeptidase			IPR001333			Peptidase M32, carboxypeptidase Taq metallopeptidase			GO:0004181|GO:0006508
	419	Cluster_14703.1		419	Cluster_1023.1	V07_P2A8T137	V07_P2A8T137_01105	V01_P9A10T6	V01_P9A10T6_01341		0	0	1	1295	1295	620	21	103	8		2	A		9	A		0	1	0	0		PF02074			Carboxypeptidase Taq (M32) metallopeptidase			IPR001333			Peptidase M32, carboxypeptidase Taq metallopeptidase			GO:0004181|GO:0006508
	420	Cluster_1471.1		420	Cluster_1023.1	V07_P2A8T137	V07_P2A8T137_01105	V09_P4A23P171	V09_P4A23P171_00654		0	0	1	1295	1295	620	4	84	10		2	A		4	A		0	1	0	0		PF02074			Carboxypeptidase Taq (M32) metallopeptidase			IPR001333			Peptidase M32, carboxypeptidase Taq metallopeptidase			GO:0004181|GO:0006508
	421	Cluster_14711.1		421	Cluster_1023.1	V07_P2A8T137	V07_P2A8T137_01105	V11_P1A41T118	V11_P1A41T118_03122		0	0	1	1295	1295	620	9	90	9		2	A		1	A		0	1	0	0		PF02074			Carboxypeptidase Taq (M32) metallopeptidase			IPR001333			Peptidase M32, carboxypeptidase Taq metallopeptidase			GO:0004181|GO:0006508
	422	Cluster_1472.1		422	Cluster_1023.1	V07_P2A8T137	V07_P2A8T137_01105	V23_P3S9T160	V23_P3S9T160_03086		0	0	1	1295	1295	620	9	90	9		2	A		3	S		0	0	0	1		PF02074			Carboxypeptidase Taq (M32) metallopeptidase			IPR001333			Peptidase M32, carboxypeptidase Taq metallopeptidase			GO:0004181|GO:0006508
	423	Cluster_1476.1		423	Cluster_1023.1	V10_P2A27P122	V10_P2A27P122_00948	V01_P9A10T6	V01_P9A10T6_01341		0	0	1	1295	1295	620	21	103	8		2	A		9	A		0	1	0	0		PF02074			Carboxypeptidase Taq (M32) metallopeptidase			IPR001333			Peptidase M32, carboxypeptidase Taq metallopeptidase			GO:0004181|GO:0006508
	424	Cluster_14767.1		424	Cluster_1023.1	V10_P2A27P122	V10_P2A27P122_00948	V09_P4A23P171	V09_P4A23P171_00654		0	0	1	1295	1295	620	4	84	10		2	A		4	A		0	1	0	0		PF02074			Carboxypeptidase Taq (M32) metallopeptidase			IPR001333			Peptidase M32, carboxypeptidase Taq metallopeptidase			GO:0004181|GO:0006508
	425	Cluster_14769.1		425	Cluster_1023.1	V10_P2A27P122	V10_P2A27P122_00948	V11_P1A41T118	V11_P1A41T118_03122		0	0	1	1295	1295	620	9	90	9		2	A		1	A		0	1	0	0		PF02074			Carboxypeptidase Taq (M32) metallopeptidase			IPR001333			Peptidase M32, carboxypeptidase Taq metallopeptidase			GO:0004181|GO:0006508
	426	Cluster_14785.1		426	Cluster_1023.1	V10_P2A27P122	V10_P2A27P122_00948	V23_P3S9T160	V23_P3S9T160_03086		0	0	1	1295	1295	620	9	90	9		2	A		3	S		0	0	0	1		PF02074			Carboxypeptidase Taq (M32) metallopeptidase			IPR001333			Peptidase M32, carboxypeptidase Taq metallopeptidase			GO:0004181|GO:0006508
	427	Cluster_14799.1		427	Cluster_1023.1	V22_P2S10T140	V22_P2S10TA40_01632	V01_P9A10T6	V01_P9A10T6_01341		0	0	1	1295	1295	620	21	103	8		2	S		9	A		0	0	0	1		PF02074			Carboxypeptidase Taq (M32) metallopeptidase			IPR001333			Peptidase M32, carboxypeptidase Taq metallopeptidase			GO:0004181|GO:0006508
	428	Cluster_1482.1		428	Cluster_1023.1	V22_P2S10T140	V22_P2S10TA40_01632	V09_P4A23P171	V09_P4A23P171_00654		0	0	1	1295	1295	620	4	84	10		2	S		4	A		0	0	0	1		PF02074			Carboxypeptidase Taq (M32) metallopeptidase			IPR001333			Peptidase M32, carboxypeptidase Taq metallopeptidase			GO:0004181|GO:0006508
	429	Cluster_14822.1		429	Cluster_1023.1	V22_P2S10T140	V22_P2S10TA40_01632	V11_P1A41T118	V11_P1A41T118_03122		0	0	1	1295	1295	620	9	90	9		2	S		1	A		0	0	0	1		PF02074			Carboxypeptidase Taq (M32) metallopeptidase			IPR001333			Peptidase M32, carboxypeptidase Taq metallopeptidase			GO:0004181|GO:0006508
	430	Cluster_14846.1		430	Cluster_1023.1	V22_P2S10T140	V22_P2S10TA40_01632	V23_P3S9T160	V23_P3S9T160_03086		0	0	1	1295	1295	620	9	90	9		2	S		3	S		0	1	0	0		PF02074			Carboxypeptidase Taq (M32) metallopeptidase			IPR001333			Peptidase M32, carboxypeptidase Taq metallopeptidase			GO:0004181|GO:0006508
	431	Cluster_1486.1		431	Cluster_1023.1	Vang_263	VAA_01785	V02_P2A34T133	V02_P2A34T133_01001		0	1e-05	1	1224	1224	618	14	91	9		U	P		2	A		0	0	0	1		PF02074	PF02074		Carboxypeptidase Taq (M32) metallopeptidase	Carboxypeptidase Taq (M32) metallopeptidase		IPR001333	IPR001333		Peptidase M32, carboxypeptidase Taq	Peptidase M32, carboxypeptidase Taq
	432	Cluster_14873.1		432	Cluster_1023.1	Vang_263	VAA_01785	V07_P2A8T137	V07_P2A8T137_01105		0	1e-05	1	1224	1224	618	14	91	9		U	P		2	A		0	0	0	1		PF02074	PF02074		Carboxypeptidase Taq (M32) metallopeptidase	Carboxypeptidase Taq (M32) metallopeptidase		IPR001333	IPR001333		Peptidase M32, carboxypeptidase Taq	Peptidase M32, carboxypeptidase Taq
	433	Cluster_1488.1		433	Cluster_1023.1	Vang_263	VAA_01785	V10_P2A27P122	V10_P2A27P122_00948		0	1e-05	1	1224	1224	618	14	91	9		U	P		2	A		0	0	0	1		PF02074	PF02074		Carboxypeptidase Taq (M32) metallopeptidase	Carboxypeptidase Taq (M32) metallopeptidase		IPR001333	IPR001333		Peptidase M32, carboxypeptidase Taq	Peptidase M32, carboxypeptidase Taq
	434	Cluster_14885.1		434	Cluster_1023.1	Vang_263	VAA_01785	V22_P2S10T140	V22_P2S10TA40_01632		0	1e-05	1	1224	1224	618	14	91	9		U	P		2	S		0	0	0	1		PF02074	PF02074		Carboxypeptidase Taq (M32) metallopeptidase	Carboxypeptidase Taq (M32) metallopeptidase		IPR001333	IPR001333		Peptidase M32, carboxypeptidase Taq	Peptidase M32, carboxypeptidase Taq
	435	Cluster_1489.1		435	Cluster_1023.1	Vang_263	VAA_01785	V01_P9A10T6	V01_P9A10T6_01341		0	2e-05	1	1224	1224	618	21	93	9		U	P		9	A		0	0	0	1		PF02074	PF02074		Carboxypeptidase Taq (M32) metallopeptidase	Carboxypeptidase Taq (M32) metallopeptidase		IPR001333	IPR001333		Peptidase M32, carboxypeptidase Taq	Peptidase M32, carboxypeptidase Taq
	436	Cluster_149.1		436	Cluster_1023.1	V02_P2A34T133	V02_P2A34T133_01001	V08_P9A1T1	V08_P9A1T1_00113		0	8e-05	1	1340	1340	638	17	83	10		2	A		9	A		0	1	0	0		PF02074			Carboxypeptidase Taq (M32) metallopeptidase			IPR001333			Peptidase M32, carboxypeptidase Taq metallopeptidase			GO:0004181|GO:0006508
	437	Cluster_14907.1		437	Cluster_1023.1	V07_P2A8T137	V07_P2A8T137_01105	V08_P9A1T1	V08_P9A1T1_00113		0	8e-05	1	1340	1340	638	17	83	10		2	A		9	A		0	1	0	0		PF02074			Carboxypeptidase Taq (M32) metallopeptidase			IPR001333			Peptidase M32, carboxypeptidase Taq metallopeptidase			GO:0004181|GO:0006508
	438	Cluster_1491.2		438	Cluster_1023.1	V10_P2A27P122	V10_P2A27P122_00948	V08_P9A1T1	V08_P9A1T1_00113		0	8e-05	1	1340	1340	638	17	83	10		2	A		9	A		0	1	0	0		PF02074			Carboxypeptidase Taq (M32) metallopeptidase			IPR001333			Peptidase M32, carboxypeptidase Taq metallopeptidase			GO:0004181|GO:0006508
	439	Cluster_14921.1		439	Cluster_1023.1	V22_P2S10T140	V22_P2S10TA40_01632	V08_P9A1T1	V08_P9A1T1_00113		0	8e-05	1	1340	1340	638	17	83	10		2	S		9	A		0	0	0	1		PF02074			Carboxypeptidase Taq (M32) metallopeptidase			IPR001333			Peptidase M32, carboxypeptidase Taq metallopeptidase			GO:0004181|GO:0006508
	440	Cluster_14925.1		440	Cluster_1023.1	Vang_263	VAA_01785	V04_P4A5T148	V04_P4A5T148_00306		0	8e-05	1	1224	1224	618	7	75	11		U	P		4	A		0	0	0	1		PF02074	PF02074		Carboxypeptidase Taq (M32) metallopeptidase	Carboxypeptidase Taq (M32) metallopeptidase		IPR001333	IPR001333		Peptidase M32, carboxypeptidase Taq	Peptidase M32, carboxypeptidase Taq
	441	Cluster_14926.1		441	Cluster_1023.1	Vang_263	VAA_01785	V05_P4A8T149	V05_P4A8T149_01350		0	8e-05	1	1224	1224	618	7	75	11		U	P		4	A		0	0	0	1		PF02074	PF02074		Carboxypeptidase Taq (M32) metallopeptidase	Carboxypeptidase Taq (M32) metallopeptidase		IPR001333	IPR001333		Peptidase M32, carboxypeptidase Taq	Peptidase M32, carboxypeptidase Taq
	442	Cluster_14933.1		442	Cluster_1023.1	Vang_263	VAA_01785	V06_P1A73T115	V06_P1A73T115_01220		0	8e-05	1	1224	1224	618	7	75	11		U	P		1	A		0	0	0	1		PF02074	PF02074		Carboxypeptidase Taq (M32) metallopeptidase	Carboxypeptidase Taq (M32) metallopeptidase		IPR001333	IPR001333		Peptidase M32, carboxypeptidase Taq	Peptidase M32, carboxypeptidase Taq
	443	Cluster_14948.1		443	Cluster_1023.1	Vang_263	VAA_01785	V14_P6S14T42	V14_P6S14T42_02737		0	8e-05	1	1224	1224	618	7	75	11		U	P		6	S		0	0	0	1		PF02074	PF02074		Carboxypeptidase Taq (M32) metallopeptidase	Carboxypeptidase Taq (M32) metallopeptidase		IPR001333	IPR001333		Peptidase M32, carboxypeptidase Taq	Peptidase M32, carboxypeptidase Taq
	444	Cluster_14950.1		444	Cluster_1023.1	Vang_263	VAA_01785	V18_P1S4T112	V18_P1S4T112_03144		0	8e-05	1	1224	1224	618	7	75	11		U	P		1	S		0	0	0	1		PF02074	PF02074		Carboxypeptidase Taq (M32) metallopeptidase	Carboxypeptidase Taq (M32) metallopeptidase		IPR001333	IPR001333		Peptidase M32, carboxypeptidase Taq	Peptidase M32, carboxypeptidase Taq
	445	Cluster_1498.1		445	Cluster_1023.1	Vang_263	VAA_01785	V24_P1S3T111	V24_P1S3T111_01581		0	8e-05	1	1224	1224	618	7	75	11		U	P		1	S		0	0	0	1		PF02074	PF02074		Carboxypeptidase Taq (M32) metallopeptidase	Carboxypeptidase Taq (M32) metallopeptidase		IPR001333	IPR001333		Peptidase M32, carboxypeptidase Taq	Peptidase M32, carboxypeptidase Taq
	446	Cluster_14998.1		446	Cluster_1023.1	Vang_263	VAA_01785	V09_P4A23P171	V09_P4A23P171_00654		0	0.00021	1	1224	1224	618	12	81	10		U	P		4	A		0	0	0	1		PF02074	PF02074		Carboxypeptidase Taq (M32) metallopeptidase	Carboxypeptidase Taq (M32) metallopeptidase		IPR001333	IPR001333		Peptidase M32, carboxypeptidase Taq	Peptidase M32, carboxypeptidase Taq
	447	Cluster_15.2		447	Cluster_1023.1	V02_P2A34T133	V02_P2A34T133_01001	V03_P4A6T147	V03_P4A6T147_01264		0	0.00046	1	1340	1340	638	16	81	10		2	A		4	A		0	1	0	0		PF02074			Carboxypeptidase Taq (M32) metallopeptidase			IPR001333			Peptidase M32, carboxypeptidase Taq metallopeptidase			GO:0004181|GO:0006508
	448	Cluster_15032.1		448	Cluster_1023.1	V07_P2A8T137	V07_P2A8T137_01105	V03_P4A6T147	V03_P4A6T147_01264		0	0.00046	1	1340	1340	638	16	81	10		2	A		4	A		0	1	0	0		PF02074			Carboxypeptidase Taq (M32) metallopeptidase			IPR001333			Peptidase M32, carboxypeptidase Taq metallopeptidase			GO:0004181|GO:0006508
	449	Cluster_1504.1		449	Cluster_1023.1	V10_P2A27P122	V10_P2A27P122_00948	V03_P4A6T147	V03_P4A6T147_01264		0	0.00046	1	1340	1340	638	16	81	10		2	A		4	A		0	1	0	0		PF02074			Carboxypeptidase Taq (M32) metallopeptidase			IPR001333			Peptidase M32, carboxypeptidase Taq metallopeptidase			GO:0004181|GO:0006508
	450	Cluster_15041.1		450	Cluster_1023.1	V22_P2S10T140	V22_P2S10TA40_01632	V03_P4A6T147	V03_P4A6T147_01264		0	0.00046	1	1340	1340	638	16	81	10		2	S		4	A		0	0	0	1		PF02074			Carboxypeptidase Taq (M32) metallopeptidase			IPR001333			Peptidase M32, carboxypeptidase Taq metallopeptidase			GO:0004181|GO:0006508
	451	Cluster_15053.1		451	Cluster_1023.1	Vang_263	VAA_01785	V15_P4S5T153	V15_P4S5T153_01085		0	0.00051	1	1224	1224	618	20	89	9		U	P		4	S		0	0	0	1		PF02074	PF02074		Carboxypeptidase Taq (M32) metallopeptidase	Carboxypeptidase Taq (M32) metallopeptidase		IPR001333	IPR001333		Peptidase M32, carboxypeptidase Taq	Peptidase M32, carboxypeptidase Taq
	452	Cluster_15063.1		452	Cluster_1023.1	Vang_263	VAA_01785	V20_P4S3T152	V20_P4S3T152_03127		0	0.00051	1	1224	1224	618	20	89	9		U	P		4	S		0	0	0	1		PF02074	PF02074		Carboxypeptidase Taq (M32) metallopeptidase	Carboxypeptidase Taq (M32) metallopeptidase		IPR001333	IPR001333		Peptidase M32, carboxypeptidase Taq	Peptidase M32, carboxypeptidase Taq
	453	Cluster_1508.1		453	Cluster_1023.1	Vang_263	VAA_01785	V25_P4S6T154	V25_P4S6T154_03395		0	0.00051	1	1224	1224	618	20	89	9		U	P		4	S		0	0	0	1		PF02074	PF02074		Carboxypeptidase Taq (M32) metallopeptidase	Carboxypeptidase Taq (M32) metallopeptidase		IPR001333	IPR001333		Peptidase M32, carboxypeptidase Taq	Peptidase M32, carboxypeptidase Taq
	454	Cluster_1509.1		454	Cluster_1023.1	V02_P2A34T133	V02_P2A34T133_01001	V04_P4A5T148	V04_P4A5T148_00306		0	0.00062	1	1379	1379	653	7	68	12		2	A		4	A		0	1	0	0		PF02074			Carboxypeptidase Taq (M32) metallopeptidase			IPR001333			Peptidase M32, carboxypeptidase Taq metallopeptidase			GO:0004181|GO:0006508
	455	Cluster_15097.1		455	Cluster_1023.1	V02_P2A34T133	V02_P2A34T133_01001	V05_P4A8T149	V05_P4A8T149_01350		0	0.00062	1	1379	1379	653	7	68	12		2	A		4	A		0	1	0	0		PF02074			Carboxypeptidase Taq (M32) metallopeptidase			IPR001333			Peptidase M32, carboxypeptidase Taq metallopeptidase			GO:0004181|GO:0006508
	456	Cluster_151.2		456	Cluster_1023.1	V02_P2A34T133	V02_P2A34T133_01001	V06_P1A73T115	V06_P1A73T115_01220		0	0.00062	1	1379	1379	653	7	68	12		2	A		1	A		0	1	0	0		PF02074			Carboxypeptidase Taq (M32) metallopeptidase			IPR001333			Peptidase M32, carboxypeptidase Taq metallopeptidase			GO:0004181|GO:0006508
	457	Cluster_1510.1		457	Cluster_1023.1	V02_P2A34T133	V02_P2A34T133_01001	V14_P6S14T42	V14_P6S14T42_02737		0	0.00062	1	1379	1379	653	7	68	12		2	A		6	S		0	0	0	1		PF02074			Carboxypeptidase Taq (M32) metallopeptidase			IPR001333			Peptidase M32, carboxypeptidase Taq metallopeptidase			GO:0004181|GO:0006508
	458	Cluster_15105.1		458	Cluster_1023.1	V02_P2A34T133	V02_P2A34T133_01001	V18_P1S4T112	V18_P1S4T112_03144		0	0.00062	1	1379	1379	653	7	68	12		2	A		1	S		0	0	0	1		PF02074			Carboxypeptidase Taq (M32) metallopeptidase			IPR001333			Peptidase M32, carboxypeptidase Taq metallopeptidase			GO:0004181|GO:0006508
	459	Cluster_1512.1		459	Cluster_1023.1	V02_P2A34T133	V02_P2A34T133_01001	V24_P1S3T111	V24_P1S3T111_01581		0	0.00062	1	1379	1379	653	7	68	12		2	A		1	S		0	0	0	1		PF02074			Carboxypeptidase Taq (M32) metallopeptidase			IPR001333			Peptidase M32, carboxypeptidase Taq metallopeptidase			GO:0004181|GO:0006508
	460	Cluster_15123.1		460	Cluster_1023.1	V07_P2A8T137	V07_P2A8T137_01105	V04_P4A5T148	V04_P4A5T148_00306		0	0.00062	1	1379	1379	653	7	68	12		2	A		4	A		0	1	0	0		PF02074			Carboxypeptidase Taq (M32) metallopeptidase			IPR001333			Peptidase M32, carboxypeptidase Taq metallopeptidase			GO:0004181|GO:0006508
	461	Cluster_1514.1		461	Cluster_1023.1	V07_P2A8T137	V07_P2A8T137_01105	V05_P4A8T149	V05_P4A8T149_01350		0	0.00062	1	1379	1379	653	7	68	12		2	A		4	A		0	1	0	0		PF02074			Carboxypeptidase Taq (M32) metallopeptidase			IPR001333			Peptidase M32, carboxypeptidase Taq metallopeptidase			GO:0004181|GO:0006508
	462	Cluster_1517.1		462	Cluster_1023.1	V07_P2A8T137	V07_P2A8T137_01105	V06_P1A73T115	V06_P1A73T115_01220		0	0.00062	1	1379	1379	653	7	68	12		2	A		1	A		0	1	0	0		PF02074			Carboxypeptidase Taq (M32) metallopeptidase			IPR001333			Peptidase M32, carboxypeptidase Taq metallopeptidase			GO:0004181|GO:0006508
	463	Cluster_152.1		463	Cluster_1023.1	V07_P2A8T137	V07_P2A8T137_01105	V14_P6S14T42	V14_P6S14T42_02737		0	0.00062	1	1379	1379	653	7	68	12		2	A		6	S		0	0	0	1		PF02074			Carboxypeptidase Taq (M32) metallopeptidase			IPR001333			Peptidase M32, carboxypeptidase Taq metallopeptidase			GO:0004181|GO:0006508
	464	Cluster_152.2		464	Cluster_1023.1	V07_P2A8T137	V07_P2A8T137_01105	V18_P1S4T112	V18_P1S4T112_03144		0	0.00062	1	1379	1379	653	7	68	12		2	A		1	S		0	0	0	1		PF02074			Carboxypeptidase Taq (M32) metallopeptidase			IPR001333			Peptidase M32, carboxypeptidase Taq metallopeptidase			GO:0004181|GO:0006508
	465	Cluster_1520.1		465	Cluster_1023.1	V07_P2A8T137	V07_P2A8T137_01105	V24_P1S3T111	V24_P1S3T111_01581		0	0.00062	1	1379	1379	653	7	68	12		2	A		1	S		0	0	0	1		PF02074			Carboxypeptidase Taq (M32) metallopeptidase			IPR001333			Peptidase M32, carboxypeptidase Taq metallopeptidase			GO:0004181|GO:0006508
	466	Cluster_1522.1		466	Cluster_1023.1	V10_P2A27P122	V10_P2A27P122_00948	V04_P4A5T148	V04_P4A5T148_00306		0	0.00062	1	1379	1379	653	7	68	12		2	A		4	A		0	1	0	0		PF02074			Carboxypeptidase Taq (M32) metallopeptidase			IPR001333			Peptidase M32, carboxypeptidase Taq metallopeptidase			GO:0004181|GO:0006508
	467	Cluster_1523.1		467	Cluster_1023.1	V10_P2A27P122	V10_P2A27P122_00948	V05_P4A8T149	V05_P4A8T149_01350		0	0.00062	1	1379	1379	653	7	68	12		2	A		4	A		0	1	0	0		PF02074			Carboxypeptidase Taq (M32) metallopeptidase			IPR001333			Peptidase M32, carboxypeptidase Taq metallopeptidase			GO:0004181|GO:0006508
	468	Cluster_15237.1		468	Cluster_1023.1	V10_P2A27P122	V10_P2A27P122_00948	V06_P1A73T115	V06_P1A73T115_01220		0	0.00062	1	1379	1379	653	7	68	12		2	A		1	A		0	1	0	0		PF02074			Carboxypeptidase Taq (M32) metallopeptidase			IPR001333			Peptidase M32, carboxypeptidase Taq metallopeptidase			GO:0004181|GO:0006508
	469	Cluster_1524.1		469	Cluster_1023.1	V10_P2A27P122	V10_P2A27P122_00948	V14_P6S14T42	V14_P6S14T42_02737		0	0.00062	1	1379	1379	653	7	68	12		2	A		6	S		0	0	0	1		PF02074			Carboxypeptidase Taq (M32) metallopeptidase			IPR001333			Peptidase M32, carboxypeptidase Taq metallopeptidase			GO:0004181|GO:0006508
	470	Cluster_15254.1		470	Cluster_1023.1	V10_P2A27P122	V10_P2A27P122_00948	V18_P1S4T112	V18_P1S4T112_03144		0	0.00062	1	1379	1379	653	7	68	12		2	A		1	S		0	0	0	1		PF02074			Carboxypeptidase Taq (M32) metallopeptidase			IPR001333			Peptidase M32, carboxypeptidase Taq metallopeptidase			GO:0004181|GO:0006508
	471	Cluster_15264.1		471	Cluster_1023.1	V10_P2A27P122	V10_P2A27P122_00948	V24_P1S3T111	V24_P1S3T111_01581		0	0.00062	1	1379	1379	653	7	68	12		2	A		1	S		0	0	0	1		PF02074			Carboxypeptidase Taq (M32) metallopeptidase			IPR001333			Peptidase M32, carboxypeptidase Taq metallopeptidase			GO:0004181|GO:0006508
	472	Cluster_15292.1		472	Cluster_1023.1	V22_P2S10T140	V22_P2S10TA40_01632	V04_P4A5T148	V04_P4A5T148_00306		0	0.00062	1	1379	1379	653	7	68	12		2	S		4	A		0	0	0	1		PF02074			Carboxypeptidase Taq (M32) metallopeptidase			IPR001333			Peptidase M32, carboxypeptidase Taq metallopeptidase			GO:0004181|GO:0006508
	473	Cluster_1530.1		473	Cluster_1023.1	V22_P2S10T140	V22_P2S10TA40_01632	V05_P4A8T149	V05_P4A8T149_01350		0	0.00062	1	1379	1379	653	7	68	12		2	S		4	A		0	0	0	1		PF02074			Carboxypeptidase Taq (M32) metallopeptidase			IPR001333			Peptidase M32, carboxypeptidase Taq metallopeptidase			GO:0004181|GO:0006508
	474	Cluster_15308.1		474	Cluster_1023.1	V22_P2S10T140	V22_P2S10TA40_01632	V06_P1A73T115	V06_P1A73T115_01220		0	0.00062	1	1379	1379	653	7	68	12		2	S		1	A		0	0	0	1		PF02074			Carboxypeptidase Taq (M32) metallopeptidase			IPR001333			Peptidase M32, carboxypeptidase Taq metallopeptidase			GO:0004181|GO:0006508
	475	Cluster_15311.1		475	Cluster_1023.1	V22_P2S10T140	V22_P2S10TA40_01632	V14_P6S14T42	V14_P6S14T42_02737		0	0.00062	1	1379	1379	653	7	68	12		2	S		6	S		0	1	0	0		PF02074			Carboxypeptidase Taq (M32) metallopeptidase			IPR001333			Peptidase M32, carboxypeptidase Taq metallopeptidase			GO:0004181|GO:0006508
	476	Cluster_15313.1		476	Cluster_1023.1	V22_P2S10T140	V22_P2S10TA40_01632	V18_P1S4T112	V18_P1S4T112_03144		0	0.00062	1	1379	1379	653	7	68	12		2	S		1	S		0	1	0	0		PF02074			Carboxypeptidase Taq (M32) metallopeptidase			IPR001333			Peptidase M32, carboxypeptidase Taq metallopeptidase			GO:0004181|GO:0006508
	477	Cluster_15330.1		477	Cluster_1023.1	V22_P2S10T140	V22_P2S10TA40_01632	V24_P1S3T111	V24_P1S3T111_01581		0	0.00062	1	1379	1379	653	7	68	12		2	S		1	S		0	1	0	0		PF02074			Carboxypeptidase Taq (M32) metallopeptidase			IPR001333			Peptidase M32, carboxypeptidase Taq metallopeptidase			GO:0004181|GO:0006508
	478	Cluster_1534.1		478	Cluster_1023.1	Vang_263	VAA_01785	V11_P1A41T118	V11_P1A41T118_03122		0	0.00077	1	1224	1224	618	9	79	10		U	P		1	A		0	0	0	1		PF02074	PF02074		Carboxypeptidase Taq (M32) metallopeptidase	Carboxypeptidase Taq (M32) metallopeptidase		IPR001333	IPR001333		Peptidase M32, carboxypeptidase Taq	Peptidase M32, carboxypeptidase Taq
	479	Cluster_15350.1		479	Cluster_1023.1	Vang_263	VAA_01785	V23_P3S9T160	V23_P3S9T160_03086		0	0.00077	1	1224	1224	618	9	79	10		U	P		3	S		0	0	0	1		PF02074	PF02074		Carboxypeptidase Taq (M32) metallopeptidase	Carboxypeptidase Taq (M32) metallopeptidase		IPR001333	IPR001333		Peptidase M32, carboxypeptidase Taq	Peptidase M32, carboxypeptidase Taq
	480	Cluster_15360.1		480	Cluster_1023.1	V02_P2A34T133	V02_P2A34T133_01001	V15_P4S5T153	V15_P4S5T153_01085		0	0.00086	1	1358	1358	644	24	89	9		2	A		4	S		0	0	0	1		PF02074			Carboxypeptidase Taq (M32) metallopeptidase			IPR001333			Peptidase M32, carboxypeptidase Taq metallopeptidase			GO:0004181|GO:0006508
	481	Cluster_15376.1		481	Cluster_1023.1	V02_P2A34T133	V02_P2A34T133_01001	V20_P4S3T152	V20_P4S3T152_03127		0	0.00086	1	1358	1358	644	24	89	9		2	A		4	S		0	0	0	1		PF02074			Carboxypeptidase Taq (M32) metallopeptidase			IPR001333			Peptidase M32, carboxypeptidase Taq metallopeptidase			GO:0004181|GO:0006508
	482	Cluster_1539.1		482	Cluster_1023.1	V02_P2A34T133	V02_P2A34T133_01001	V25_P4S6T154	V25_P4S6T154_03395		0	0.00086	1	1358	1358	644	24	89	9		2	A		4	S		0	0	0	1		PF02074			Carboxypeptidase Taq (M32) metallopeptidase			IPR001333			Peptidase M32, carboxypeptidase Taq metallopeptidase			GO:0004181|GO:0006508
	483	Cluster_15391.1		483	Cluster_1023.1	V07_P2A8T137	V07_P2A8T137_01105	V15_P4S5T153	V15_P4S5T153_01085		0	0.00086	1	1358	1358	644	24	89	9		2	A		4	S		0	0	0	1		PF02074			Carboxypeptidase Taq (M32) metallopeptidase			IPR001333			Peptidase M32, carboxypeptidase Taq metallopeptidase			GO:0004181|GO:0006508
	484	Cluster_15399.1		484	Cluster_1023.1	V07_P2A8T137	V07_P2A8T137_01105	V20_P4S3T152	V20_P4S3T152_03127		0	0.00086	1	1358	1358	644	24	89	9		2	A		4	S		0	0	0	1		PF02074			Carboxypeptidase Taq (M32) metallopeptidase			IPR001333			Peptidase M32, carboxypeptidase Taq metallopeptidase			GO:0004181|GO:0006508
	485	Cluster_1540.1		485	Cluster_1023.1	V07_P2A8T137	V07_P2A8T137_01105	V25_P4S6T154	V25_P4S6T154_03395		0	0.00086	1	1358	1358	644	24	89	9		2	A		4	S		0	0	0	1		PF02074			Carboxypeptidase Taq (M32) metallopeptidase			IPR001333			Peptidase M32, carboxypeptidase Taq metallopeptidase			GO:0004181|GO:0006508
	486	Cluster_1542.1		486	Cluster_1023.1	V10_P2A27P122	V10_P2A27P122_00948	V15_P4S5T153	V15_P4S5T153_01085		0	0.00086	1	1358	1358	644	24	89	9		2	A		4	S		0	0	0	1		PF02074			Carboxypeptidase Taq (M32) metallopeptidase			IPR001333			Peptidase M32, carboxypeptidase Taq metallopeptidase			GO:0004181|GO:0006508
	487	Cluster_1545.1		487	Cluster_1023.1	V10_P2A27P122	V10_P2A27P122_00948	V20_P4S3T152	V20_P4S3T152_03127		0	0.00086	1	1358	1358	644	24	89	9		2	A		4	S		0	0	0	1		PF02074			Carboxypeptidase Taq (M32) metallopeptidase			IPR001333			Peptidase M32, carboxypeptidase Taq metallopeptidase			GO:0004181|GO:0006508
	488	Cluster_15453.1		488	Cluster_1023.1	V10_P2A27P122	V10_P2A27P122_00948	V25_P4S6T154	V25_P4S6T154_03395		0	0.00086	1	1358	1358	644	24	89	9		2	A		4	S		0	0	0	1		PF02074			Carboxypeptidase Taq (M32) metallopeptidase			IPR001333			Peptidase M32, carboxypeptidase Taq metallopeptidase			GO:0004181|GO:0006508
	489	Cluster_15467.1		489	Cluster_1023.1	V22_P2S10T140	V22_P2S10TA40_01632	V15_P4S5T153	V15_P4S5T153_01085		0	0.00086	1	1358	1358	644	24	89	9		2	S		4	S		0	1	0	0		PF02074			Carboxypeptidase Taq (M32) metallopeptidase			IPR001333			Peptidase M32, carboxypeptidase Taq metallopeptidase			GO:0004181|GO:0006508
	490	Cluster_15469.1		490	Cluster_1023.1	V22_P2S10T140	V22_P2S10TA40_01632	V20_P4S3T152	V20_P4S3T152_03127		0	0.00086	1	1358	1358	644	24	89	9		2	S		4	S		0	1	0	0		PF02074			Carboxypeptidase Taq (M32) metallopeptidase			IPR001333			Peptidase M32, carboxypeptidase Taq metallopeptidase			GO:0004181|GO:0006508
	491	Cluster_1547.1		491	Cluster_1023.1	V22_P2S10T140	V22_P2S10TA40_01632	V25_P4S6T154	V25_P4S6T154_03395		0	0.00086	1	1358	1358	644	24	89	9		2	S		4	S		0	1	0	0		PF02074			Carboxypeptidase Taq (M32) metallopeptidase			IPR001333			Peptidase M32, carboxypeptidase Taq metallopeptidase			GO:0004181|GO:0006508
	492	Cluster_15476.1		492	Cluster_1023.1	Vang_263	VAA_01785	V12_P9A6T4	V12_P9A6T4_02548		0	0.00111	1	1217	1217	616	10	79	10		U	P		9	A		0	0	0	1		PF02074	PF02074		Carboxypeptidase Taq (M32) metallopeptidase	Carboxypeptidase Taq (M32) metallopeptidase		IPR001333	IPR001333		Peptidase M32, carboxypeptidase Taq	Peptidase M32, carboxypeptidase Taq
	493	Cluster_15494.1		493	Cluster_1023.1	Vang_263	VAA_01785	V08_P9A1T1	V08_P9A1T1_00113		0	0.00262	1	1224	1224	618	19	87	9		U	P		9	A		0	0	0	1		PF02074	PF02074		Carboxypeptidase Taq (M32) metallopeptidase	Carboxypeptidase Taq (M32) metallopeptidase		IPR001333	IPR001333		Peptidase M32, carboxypeptidase Taq	Peptidase M32, carboxypeptidase Taq
	494	Cluster_1550.1		494	Cluster_1023.1	Vang_263	VAA_01785	V03_P4A6T147	V03_P4A6T147_01264		0	0.00527	1	1224	1224	618	18	86	9		U	P		4	A		0	0	0	1		PF02074	PF02074		Carboxypeptidase Taq (M32) metallopeptidase	Carboxypeptidase Taq (M32) metallopeptidase		IPR001333	IPR001333		Peptidase M32, carboxypeptidase Taq	Peptidase M32, carboxypeptidase Taq
	495	Cluster_15501.1		495	Cluster_1023.1	V02_P2A34T133	V02_P2A34T133_01001	V12_P9A6T4	V12_P9A6T4_02548		0.0001	0.01263	1	1379	1379	653	21	85	9		2	A		9	A		0	1	0	0		PF02074			Carboxypeptidase Taq (M32) metallopeptidase			IPR001333			Peptidase M32, carboxypeptidase Taq metallopeptidase			GO:0004181|GO:0006508
	496	Cluster_15518.1		496	Cluster_1023.1	V07_P2A8T137	V07_P2A8T137_01105	V12_P9A6T4	V12_P9A6T4_02548		0.0001	0.01263	1	1379	1379	653	21	85	9		2	A		9	A		0	1	0	0		PF02074			Carboxypeptidase Taq (M32) metallopeptidase			IPR001333			Peptidase M32, carboxypeptidase Taq metallopeptidase			GO:0004181|GO:0006508
	497	Cluster_1553.1		497	Cluster_1023.1	V10_P2A27P122	V10_P2A27P122_00948	V12_P9A6T4	V12_P9A6T4_02548		0.0001	0.01263	1	1379	1379	653	21	85	9		2	A		9	A		0	1	0	0		PF02074			Carboxypeptidase Taq (M32) metallopeptidase			IPR001333			Peptidase M32, carboxypeptidase Taq metallopeptidase			GO:0004181|GO:0006508
	498	Cluster_15535.1		498	Cluster_1023.1	V22_P2S10T140	V22_P2S10TA40_01632	V12_P9A6T4	V12_P9A6T4_02548		0.0001	0.01263	1	1379	1379	653	21	85	9		2	S		9	A		0	0	0	1		PF02074			Carboxypeptidase Taq (M32) metallopeptidase			IPR001333			Peptidase M32, carboxypeptidase Taq metallopeptidase			GO:0004181|GO:0006508
	499	Cluster_15538.1		499	Cluster_10242.1	V43_P6S15P86	V43_P6S15P86_03223	Valg_262	N646_3146		0.0029	0.03128	904	926	23	5	0	76	2		6	S		C	P		0	0	0	1		PF00171			Aldehyde dehydrogenase family			IPR015590			Aldehyde dehydrogenase domain			GO:0008152|GO:0016491|GO:0055114
	500	Cluster_1554.1		500	Cluster_1027.1	V02_P2A34T133	V02_P2A34T133_00675	V07_P2A8T137	V07_P2A8T137_00656		0.0039	0.00456	1498	2379	882	553	0	1	554		2	A		2	A		1	0	0	0		PF00122	PF12156	PF00403	E1-E2 ATPase	Putative metal-binding domain of cation transport ATPase	Heavy-metal-associated domain	IPR008250	IPR021993	IPR006121	P-type ATPase, A domain	Putative metal-binding domain of cation transport ATPase	Heavy metal-associated domain, HMA	GO:0000166|GO:0046872		GO:0030001|GO:0046872
	501	Cluster_15540.1		501	Cluster_1027.1	V02_P2A34T133	V02_P2A34T133_00675	V10_P2A27P122	V10_P2A27P122_00186		0.0039	0.00456	1498	2379	882	553	0	1	554		2	A		2	A		1	0	0	0		PF00122	PF12156	PF00403	E1-E2 ATPase	Putative metal-binding domain of cation transport ATPase	Heavy-metal-associated domain	IPR008250	IPR021993	IPR006121	P-type ATPase, A domain	Putative metal-binding domain of cation transport ATPase	Heavy metal-associated domain, HMA	GO:0000166|GO:0046872		GO:0030001|GO:0046872
	502	Cluster_1555.1		502	Cluster_1027.1	V02_P2A34T133	V02_P2A34T133_00675	V22_P2S10T140	V22_P2S10TA40_03237		0.0039	0.00456	1498	2379	882	553	0	1	554		2	A		2	S		0	0	1	0		PF00122	PF12156	PF00403	E1-E2 ATPase	Putative metal-binding domain of cation transport ATPase	Heavy-metal-associated domain	IPR008250	IPR021993	IPR006121	P-type ATPase, A domain	Putative metal-binding domain of cation transport ATPase	Heavy metal-associated domain, HMA	GO:0000166|GO:0046872		GO:0030001|GO:0046872
	503	Cluster_15554.1		503	Cluster_1027.1	V04_P4A5T148	V04_P4A5T148_02721	V06_P1A73T115	V06_P1A73T115_00469		0.0039	0.00456	1498	2379	882	553	0	1	554		4	A		1	A		0	1	0	0		PF00122	PF00403	PF00702	E1-E2 ATPase	Heavy-metal-associated domain	haloacid dehalogenase-like hydrolase	IPR008250	IPR006121	IPR023214	P-type ATPase, A domain	Heavy metal-associated domain, HMA	HAD-like domain	GO:0000166|GO:0046872	GO:0030001|GO:0046872
	504	Cluster_15557.1		504	Cluster_1027.1	V05_P4A8T149	V05_P4A8T149_03080	V06_P1A73T115	V06_P1A73T115_00469		0.0039	0.00456	1498	2379	882	553	0	1	554		4	A		1	A		0	1	0	0		PF00403	PF00702	PF12156	Heavy-metal-associated domain	haloacid dehalogenase-like hydrolase	Putative metal-binding domain of cation transport ATPase	IPR006121	IPR023214	IPR021993	Heavy metal-associated domain, HMA	HAD-like domain	Putative metal-binding domain of cation transport ATPase	GO:0030001|GO:0046872
	505	Cluster_1556.1		505	Cluster_1027.1	V11_P1A41T118	V11_P1A41T118_02291	V04_P4A5T148	V04_P4A5T148_02721		0.0039	0.00456	1498	2379	882	553	0	1	554		1	A		4	A		0	1	0	0		PF00702	PF12156	PF00403	haloacid dehalogenase-like hydrolase	Putative metal-binding domain of cation transport ATPase	Heavy-metal-associated domain	IPR023214	IPR021993	IPR006121	HAD-like domain	Putative metal-binding domain of cation transport ATPase	Heavy metal-associated domain, HMA			GO:0030001|GO:0046872
	506	Cluster_15564.1		506	Cluster_1027.1	V11_P1A41T118	V11_P1A41T118_02291	V05_P4A8T149	V05_P4A8T149_03080		0.0039	0.00456	1498	2379	882	553	0	1	554		1	A		4	A		0	1	0	0		PF00702	PF12156	PF00403	haloacid dehalogenase-like hydrolase	Putative metal-binding domain of cation transport ATPase	Heavy-metal-associated domain	IPR023214	IPR021993	IPR006121	HAD-like domain	Putative metal-binding domain of cation transport ATPase	Heavy metal-associated domain, HMA			GO:0030001|GO:0046872
	507	Cluster_15581.1		507	Cluster_1027.1	V11_P1A41T118	V11_P1A41T118_02291	V06_P1A73T115	V06_P1A73T115_00469		0.0039	0.00456	1498	2379	882	553	0	1	554		1	A		1	A		1	0	0	0		PF00702	PF12156	PF00403	haloacid dehalogenase-like hydrolase	Putative metal-binding domain of cation transport ATPase	Heavy-metal-associated domain	IPR023214	IPR021993	IPR006121	HAD-like domain	Putative metal-binding domain of cation transport ATPase	Heavy metal-associated domain, HMA			GO:0030001|GO:0046872
	508	Cluster_156.1		508	Cluster_1027.1	V11_P1A41T118	V11_P1A41T118_02291	V14_P6S14T42	V14_P6S14T42_02681		0.0039	0.00456	1498	2379	882	553	0	1	554		1	A		6	S		0	0	0	1		PF00702	PF12156	PF00403	haloacid dehalogenase-like hydrolase	Putative metal-binding domain of cation transport ATPase	Heavy-metal-associated domain	IPR023214	IPR021993	IPR006121	HAD-like domain	Putative metal-binding domain of cation transport ATPase	Heavy metal-associated domain, HMA			GO:0030001|GO:0046872
	509	Cluster_1560.1		509	Cluster_1027.1	V11_P1A41T118	V11_P1A41T118_02291	V18_P1S4T112	V18_P1S4T112_00014		0.0039	0.00456	1498	2379	882	553	0	1	554		1	A		1	S		0	0	1	0		PF00702	PF12156	PF00403	haloacid dehalogenase-like hydrolase	Putative metal-binding domain of cation transport ATPase	Heavy-metal-associated domain	IPR023214	IPR021993	IPR006121	HAD-like domain	Putative metal-binding domain of cation transport ATPase	Heavy metal-associated domain, HMA			GO:0030001|GO:0046872
	510	Cluster_1563.1		510	Cluster_1027.1	V11_P1A41T118	V11_P1A41T118_02291	V24_P1S3T111	V24_P1S3T111_00110		0.0039	0.00456	1498	2379	882	553	0	1	554		1	A		1	S		0	0	1	0		PF00702	PF12156	PF00403	haloacid dehalogenase-like hydrolase	Putative metal-binding domain of cation transport ATPase	Heavy-metal-associated domain	IPR023214	IPR021993	IPR006121	HAD-like domain	Putative metal-binding domain of cation transport ATPase	Heavy metal-associated domain, HMA			GO:0030001|GO:0046872
	511	Cluster_15642.1		511	Cluster_1027.1	V14_P6S14T42	V14_P6S14T42_02681	V06_P1A73T115	V06_P1A73T115_00469		0.0039	0.00456	1498	2379	882	553	0	1	554		6	S		1	A		0	0	0	1		PF00122	PF00702	PF12156	E1-E2 ATPase	haloacid dehalogenase-like hydrolase	Putative metal-binding domain of cation transport ATPase	IPR008250	IPR023214	IPR021993	P-type ATPase, A domain	HAD-like domain	Putative metal-binding domain of cation transport ATPase	GO:0000166|GO:0046872
	512	Cluster_1565.1		512	Cluster_1027.1	V18_P1S4T112	V18_P1S4T112_00014	V06_P1A73T115	V06_P1A73T115_00469		0.0039	0.00456	1498	2379	882	553	0	1	554		1	S		1	A		0	0	1	0		PF00122	PF12156	PF00403	E1-E2 ATPase	Putative metal-binding domain of cation transport ATPase	Heavy-metal-associated domain	IPR008250	IPR021993	IPR006121	P-type ATPase, A domain	Putative metal-binding domain of cation transport ATPase	Heavy metal-associated domain, HMA	GO:0000166|GO:0046872		GO:0030001|GO:0046872
	513	Cluster_1565.2		513	Cluster_1027.1	V23_P3S9T160	V23_P3S9T160_01603	V04_P4A5T148	V04_P4A5T148_02721		0.0039	0.00456	1498	2379	882	553	0	1	554		3	S		4	A		0	0	0	1		PF12156	PF00403	PF00702	Putative metal-binding domain of cation transport ATPase	Heavy-metal-associated domain	haloacid dehalogenase-like hydrolase	IPR021993	IPR006121	IPR023214	Putative metal-binding domain of cation transport ATPase	Heavy metal-associated domain, HMA	HAD-like domain		GO:0030001|GO:0046872
	514	Cluster_1568.1		514	Cluster_1027.1	V23_P3S9T160	V23_P3S9T160_01603	V05_P4A8T149	V05_P4A8T149_03080		0.0039	0.00456	1498	2379	882	553	0	1	554		3	S		4	A		0	0	0	1		PF12156	PF00403	PF00702	Putative metal-binding domain of cation transport ATPase	Heavy-metal-associated domain	haloacid dehalogenase-like hydrolase	IPR021993	IPR006121	IPR023214	Putative metal-binding domain of cation transport ATPase	Heavy metal-associated domain, HMA	HAD-like domain		GO:0030001|GO:0046872
	515	Cluster_15717.1		515	Cluster_1027.1	V23_P3S9T160	V23_P3S9T160_01603	V06_P1A73T115	V06_P1A73T115_00469		0.0039	0.00456	1498	2379	882	553	0	1	554		3	S		1	A		0	0	0	1		PF12156	PF00403	PF00702	Putative metal-binding domain of cation transport ATPase	Heavy-metal-associated domain	haloacid dehalogenase-like hydrolase	IPR021993	IPR006121	IPR023214	Putative metal-binding domain of cation transport ATPase	Heavy metal-associated domain, HMA	HAD-like domain		GO:0030001|GO:0046872
	516	Cluster_15735.1		516	Cluster_1027.1	V23_P3S9T160	V23_P3S9T160_01603	V14_P6S14T42	V14_P6S14T42_02681		0.0039	0.00456	1498	2379	882	553	0	1	554		3	S		6	S		0	1	0	0		PF12156	PF00403	PF00702	Putative metal-binding domain of cation transport ATPase	Heavy-metal-associated domain	haloacid dehalogenase-like hydrolase	IPR021993	IPR006121	IPR023214	Putative metal-binding domain of cation transport ATPase	Heavy metal-associated domain, HMA	HAD-like domain		GO:0030001|GO:0046872
	517	Cluster_1574.1		517	Cluster_1027.1	V23_P3S9T160	V23_P3S9T160_01603	V18_P1S4T112	V18_P1S4T112_00014		0.0039	0.00456	1498	2379	882	553	0	1	554		3	S		1	S		0	1	0	0		PF12156	PF00403	PF00702	Putative metal-binding domain of cation transport ATPase	Heavy-metal-associated domain	haloacid dehalogenase-like hydrolase	IPR021993	IPR006121	IPR023214	Putative metal-binding domain of cation transport ATPase	Heavy metal-associated domain, HMA	HAD-like domain		GO:0030001|GO:0046872
	518	Cluster_15749.1		518	Cluster_1027.1	V23_P3S9T160	V23_P3S9T160_01603	V24_P1S3T111	V24_P1S3T111_00110		0.0039	0.00456	1498	2379	882	553	0	1	554		3	S		1	S		0	1	0	0		PF12156	PF00403	PF00702	Putative metal-binding domain of cation transport ATPase	Heavy-metal-associated domain	haloacid dehalogenase-like hydrolase	IPR021993	IPR006121	IPR023214	Putative metal-binding domain of cation transport ATPase	Heavy metal-associated domain, HMA	HAD-like domain		GO:0030001|GO:0046872
	519	Cluster_1576.1		519	Cluster_1027.1	V24_P1S3T111	V24_P1S3T111_00110	V06_P1A73T115	V06_P1A73T115_00469		0.0039	0.00456	1498	2379	882	553	0	1	554		1	S		1	A		0	0	1	0		PF00702	PF00403	PF12156	haloacid dehalogenase-like hydrolase	Heavy-metal-associated domain	Putative metal-binding domain of cation transport ATPase	IPR023214	IPR006121	IPR021993	HAD-like domain	Heavy metal-associated domain, HMA	Putative metal-binding domain of cation transport ATPase		GO:0030001|GO:0046872
	520	Cluster_15782.1		520	Cluster_1030.1	Vpar_280	VPBB_A0415	V43_P6S15P86	V43_P6S15P86_01664		0.0015	0.03972	1	572	572	390	43	322	5		N	M		6	S		0	0	0	1		PF04151	PF01752	PF08453	Bacterial pre-peptidase C-terminal domain	Collagenase	Peptidase family M9 N-terminal	IPR007280	IPR002169	IPR013661	Peptidase, C-terminal, archaeal/bacterial	Peptidase M9A/M9B, collagenase, bacterial	Peptidase M9, collagenase, N-terminal domain
	521	Cluster_15792.1		521	Cluster_10322.1	V42_P2S4T144	V42_P2S4T144_04112	V41_P2S12T139	V41_P2S12T139_02734		0.0139	0.00093	229	984	756	144	0	1	145		2	S		2	S		1	0	0	0		PF00356	PF13377		Bacterial regulatory proteins, lacI family	Periplasmic binding protein-like domain		IPR000843			Transcription regulator HTH, LacI			GO:0003700|GO:0006355
	522	Cluster_158.1		522	Cluster_10322.1	Valg_262	N646_1511	V41_P2S12T139	V41_P2S12T139_02734		0.0139	0.00093	229	984	756	144	0	1	145		C	P		2	S		0	0	0	1		PF13377	PF00356		Periplasmic binding protein-like domain	Bacterial regulatory proteins, lacI family			IPR000843			LacI-type HTH domain
	523	Cluster_158.2		523	Cluster_10322.1	Valg_262	N646_1511	V42_P2S4T144	V42_P2S4T144_04112		0.0139	0.00093	229	984	756	144	0	1	145		C	P		2	S		0	0	0	1		PF13377	PF00356		Periplasmic binding protein-like domain	Bacterial regulatory proteins, lacI family			IPR000843			LacI-type HTH domain
	524	Cluster_158.3		524	Cluster_1033.1	Vang_263	VAA_00918	V03_P4A6T147	V03_P4A6T147_02991		0.0122	0.00641	25	678	654	341	0	1	342		U	P		4	A		0	0	0	1		PF01323			DSBA-like thioredoxin domain			IPR001853			DSBA-like thioredoxin domain
	525	Cluster_158.5		525	Cluster_1034.1	V41_P2S12T139	V41_P2S12T139_00993	V43_P6S15P86	V43_P6S15P86_03751		0	0	160	566	407	249	18	149	4		2	S		6	S		0	1	0	0		PF01380			SIS domain			IPR001347			Sugar isomerase (SIS)			GO:0005975|GO:0030246			Reactome: REACT_17015
	526	Cluster_158.7		526	Cluster_1034.1	V42_P2S4T144	V42_P2S4T144_02114	V43_P6S15P86	V43_P6S15P86_03751		0	0	160	566	407	249	18	149	4		2	S		6	S		0	1	0	0		PF01380			SIS domain			IPR001347			Sugar isomerase (SIS)			GO:0005975|GO:0030246			Reactome: REACT_17015
	527	Cluster_1580.1		527	Cluster_1034.1	Valg_262	N646_2696	V43_P6S15P86	V43_P6S15P86_03751		0	0	160	566	407	249	15	145	4		C	P		6	S		0	0	0	1		PF01380			SIS domain			IPR001347			Sugar isomerase (SIS)
	528	Cluster_15803.1		528	Cluster_10344.1	Vang_263	VAA_03498	V09_P4A23P171	V09_P4A23P171_01887		0.0074	0.01865	16	864	849	316	0	1	317		U	P		4	A		0	0	0	1		PF00793			DAHP synthetase I family			IPR006218			DAHP synthetase I/KDSA
	529	Cluster_1582.1		529	Cluster_1035.1	V19_P1S1T109	V19_P1S1T109_02102	V08_P9A1T1	V08_P9A1T1_00780		0.0057	0.01043	439	1155	717	394	0	1	395		1	S		9	A		0	0	0	1		PF00465			Iron-containing alcohol dehydrogenase			IPR001670			Alcohol dehydrogenase, iron-type			GO:0016491|GO:0046872|GO:0055114
	530	Cluster_15877.1		530	Cluster_1035.1	V25_P4S6T154	V25_P4S6T154_00485	V15_P4S5T153	V15_P4S5T153_04634		0.0057	0.01043	439	1155	717	394	0	1	395		4	S		4	S		1	0	0	0		PF00465			Iron-containing alcohol dehydrogenase			IPR001670			Alcohol dehydrogenase, iron-type			GO:0016491|GO:0046872|GO:0055114
	531	Cluster_15884.1		531	Cluster_1035.1	V25_P4S6T154	V25_P4S6T154_00485	V17_P4S1T151	V17_P4S1T151_04457		0.0057	0.01043	439	1155	717	394	0	1	395		4	S		4	S		1	0	0	0		PF00465			Iron-containing alcohol dehydrogenase			IPR001670			Alcohol dehydrogenase, iron-type			GO:0016491|GO:0046872|GO:0055114
	532	Cluster_15885.1		532	Cluster_1035.1	V25_P4S6T154	V25_P4S6T154_00485	V20_P4S3T152	V20_P4S3T152_03369		0.0057	0.01043	439	1155	717	394	0	1	395		4	S		4	S		1	0	0	0		PF00465			Iron-containing alcohol dehydrogenase			IPR001670			Alcohol dehydrogenase, iron-type			GO:0016491|GO:0046872|GO:0055114
	533	Cluster_15897.1		533	Cluster_1038.1	V43_P6S15P86	V43_P6S15P86_00708	V41_P2S12T139	V41_P2S12T139_02761		0	1e-05	1	117	117	64	11	205	2		6	S		2	S		0	1	0	0
	534	Cluster_1591.1		534	Cluster_1038.1	V43_P6S15P86	V43_P6S15P86_00708	V42_P2S4T144	V42_P2S4T144_01697		0	1e-05	1	117	117	64	11	205	2		6	S		2	S		0	1	0	0
	535	Cluster_1593.1		535	Cluster_1038.1	V43_P6S15P86	V43_P6S15P86_00708	Valg_262	N646_0327		0	0.00012	1	119	119	66	13	206	2		6	S		C	P		0	0	0	1
	536	Cluster_15935.1		536	Cluster_10382.1	V04_P4A5T148	V04_P4A5T148_02120	V18_P1S4T112	V18_P1S4T112_01570		0.0037	0.00155	67	1020	954	467	0	1	468		4	A		1	S		0	0	0	1		PF00579			tRNA synthetases class I (W and Y)			IPR002305			Aminoacyl-tRNA synthetase, class Ic			GO:0000166|GO:0004812|GO:0005524|GO:0006418			Reactome: REACT_71
	537	Cluster_1594.1		537	Cluster_10382.1	V14_P6S14T42	V14_P6S14T42_02924	V18_P1S4T112	V18_P1S4T112_01570		0.0037	0.00155	67	1020	954	467	0	1	468		6	S		1	S		0	1	0	0		PF00579			tRNA synthetases class I (W and Y)			IPR002305			Aminoacyl-tRNA synthetase, class Ic			GO:0000166|GO:0004812|GO:0005524|GO:0006418			Reactome: REACT_71
	538	Cluster_15953.1		538	Cluster_10382.1	V24_P1S3T111	V24_P1S3T111_00309	V18_P1S4T112	V18_P1S4T112_01570		0.0037	0.00155	67	1020	954	467	0	1	468		1	S		1	S		1	0	0	0		PF00579			tRNA synthetases class I (W and Y)			IPR002305			Aminoacyl-tRNA synthetase, class Ic			GO:0000166|GO:0004812|GO:0005524|GO:0006418			Reactome: REACT_71
	539	Cluster_15955.1		539	Cluster_1039.1	Vmet_209	VIB_000969	V31_P5A7T61	V31_P5A7T61_01745		0	1e-05	1	982	982	370	6	62	8		N	N		5	A		0	0	0	1		PF05496	PF05491		Holliday junction DNA helicase ruvB N-terminus	Holliday junction DNA helicase ruvB C-terminus		IPR008824	IPR008823		Holliday junction DNA helicase ruvB, N-terminal	DNA helicase, Holliday junction RuvB type, C-terminal
	540	Cluster_15978.1		540	Cluster_1039.1	Vmet_209	VIB_000969	V32_P6A28T40	V32_P6A28T40_01561		0	1e-05	1	982	982	370	6	62	8		N	N		6	A		0	0	0	1		PF05496	PF05491		Holliday junction DNA helicase ruvB N-terminus	Holliday junction DNA helicase ruvB C-terminus		IPR008824	IPR008823		Holliday junction DNA helicase ruvB, N-terminal	DNA helicase, Holliday junction RuvB type, C-terminal
	541	Cluster_15982.1		541	Cluster_1039.1	Vmet_209	VIB_000969	V34_P3A8T189	V34_P3A8T189_01892		0	1e-05	1	982	982	370	6	62	8		N	N		3	A		0	0	0	1		PF05496	PF05491		Holliday junction DNA helicase ruvB N-terminus	Holliday junction DNA helicase ruvB C-terminus		IPR008824	IPR008823		Holliday junction DNA helicase ruvB, N-terminal	DNA helicase, Holliday junction RuvB type, C-terminal
	542	Cluster_15996.1		542	Cluster_1039.1	Vmet_209	VIB_000969	V40_P2S30T141	V40_P2S30T141_02088		0	1e-05	1	982	982	370	6	62	8		N	N		2	S		0	0	0	1		PF05496	PF05491		Holliday junction DNA helicase ruvB N-terminus	Holliday junction DNA helicase ruvB C-terminus		IPR008824	IPR008823		Holliday junction DNA helicase ruvB, N-terminal	DNA helicase, Holliday junction RuvB type, C-terminal
	543	Cluster_16051.1		543	Cluster_1039.1	Vmet_209	VIB_000969	V33_P6A3T137	V33_P6A3T137_01680		0	4e-05	1	982	982	370	13	69	7		N	N		6	A		0	0	0	1		PF05496	PF05491		Holliday junction DNA helicase ruvB N-terminus	Holliday junction DNA helicase ruvB C-terminus		IPR008824	IPR008823		Holliday junction DNA helicase ruvB, N-terminal	DNA helicase, Holliday junction RuvB type, C-terminal
	544	Cluster_16053.1		544	Cluster_1039.1	V43_P6S15P86	V43_P6S15P86_01415	V33_P6A3T137	V33_P6A3T137_01680		0	0.00061	982	1106	125	66	13	251	2		6	S		6	A		0	0	1	0		PF05491	PF05496		Holliday junction DNA helicase ruvB C-terminus	Holliday junction DNA helicase ruvB N-terminus		IPR008823	IPR008824		DNA helicase, Holliday junction RuvB type, C-terminal	Holliday junction DNA helicase ruvB, N-terminal		GO:0003677|GO:0006281|GO:0006310|GO:0009378	GO:0006281|GO:0006310|GO:0009378
	545	Cluster_16088.1		545	Cluster_1039.1	V42_P2S4T144	V42_P2S4T144_00818	V33_P6A3T137	V33_P6A3T137_01680		0	0.00073	982	1106	125	66	13	250	2		2	S		6	A		0	0	0	1		PF05491	PF05496		Holliday junction DNA helicase ruvB C-terminus	Holliday junction DNA helicase ruvB N-terminus		IPR008823	IPR008824		DNA helicase, Holliday junction RuvB type, C-terminal	Holliday junction DNA helicase ruvB, N-terminal		GO:0003677|GO:0006281|GO:0006310|GO:0009378	GO:0006281|GO:0006310|GO:0009378
	546	Cluster_16092.1		546	Cluster_1039.1	Valg_262	N646_0113	V33_P6A3T137	V33_P6A3T137_01680		0	0.00073	982	1106	125	66	13	250	2		C	P		6	A		0	0	0	1		PF05491	PF05496		Holliday junction DNA helicase ruvB C-terminus	Holliday junction DNA helicase ruvB N-terminus		IPR008823	IPR008824		DNA helicase, Holliday junction RuvB type, C-terminal	Holliday junction DNA helicase ruvB, N-terminal
	547	Cluster_16097.1		547	Cluster_1039.1	V08_P9A1T1	V08_P9A1T1_00336	V36_P2S2PM302	V36_P2S2PM302_03312		0.0001	0.01211	981	1128	148	69	16	260	2		9	A		2	S		0	0	0	1		PF05496	PF05491		Holliday junction DNA helicase ruvB N-terminus	Holliday junction DNA helicase ruvB C-terminus		IPR008824	IPR008823		Holliday junction DNA helicase ruvB, N-terminal	DNA helicase, Holliday junction RuvB type, C-terminal		GO:0006281|GO:0006310|GO:0009378	GO:0003677|GO:0006281|GO:0006310|GO:0009378
	548	Cluster_161.1		548	Cluster_1039.1	V08_P9A1T1	V08_P9A1T1_00336	V37_P2S8PM304	V37_P2S8PM304_02921		0.0001	0.01211	981	1128	148	69	16	260	2		9	A		2	S		0	0	0	1		PF05496	PF05491		Holliday junction DNA helicase ruvB N-terminus	Holliday junction DNA helicase ruvB C-terminus		IPR008824	IPR008823		Holliday junction DNA helicase ruvB, N-terminal	DNA helicase, Holliday junction RuvB type, C-terminal		GO:0006281|GO:0006310|GO:0009378	GO:0003677|GO:0006281|GO:0006310|GO:0009378
	549	Cluster_16102.1		549	Cluster_1039.1	V08_P9A1T1	V08_P9A1T1_00336	V38_P2S17PM301	V38_P2S17PM301_03123		0.0001	0.01211	981	1128	148	69	16	260	2		9	A		2	S		0	0	0	1		PF05496	PF05491		Holliday junction DNA helicase ruvB N-terminus	Holliday junction DNA helicase ruvB C-terminus		IPR008824	IPR008823		Holliday junction DNA helicase ruvB, N-terminal	DNA helicase, Holliday junction RuvB type, C-terminal		GO:0006281|GO:0006310|GO:0009378	GO:0003677|GO:0006281|GO:0006310|GO:0009378
	550	Cluster_1611.1		550	Cluster_1039.1	V11_P1A41T118	V11_P1A41T118_01597	V36_P2S2PM302	V36_P2S2PM302_03312		0.0001	0.01211	981	1128	148	69	16	260	2		1	A		2	S		0	0	0	1		PF05496	PF05491		Holliday junction DNA helicase ruvB N-terminus	Holliday junction DNA helicase ruvB C-terminus		IPR008824	IPR008823		Holliday junction DNA helicase ruvB, N-terminal	DNA helicase, Holliday junction RuvB type, C-terminal		GO:0006281|GO:0006310|GO:0009378	GO:0003677|GO:0006281|GO:0006310|GO:0009378
	551	Cluster_16157.1		551	Cluster_1039.1	V11_P1A41T118	V11_P1A41T118_01597	V37_P2S8PM304	V37_P2S8PM304_02921		0.0001	0.01211	981	1128	148	69	16	260	2		1	A		2	S		0	0	0	1		PF05496	PF05491		Holliday junction DNA helicase ruvB N-terminus	Holliday junction DNA helicase ruvB C-terminus		IPR008824	IPR008823		Holliday junction DNA helicase ruvB, N-terminal	DNA helicase, Holliday junction RuvB type, C-terminal		GO:0006281|GO:0006310|GO:0009378	GO:0003677|GO:0006281|GO:0006310|GO:0009378
	552	Cluster_1617.1		552	Cluster_1039.1	V11_P1A41T118	V11_P1A41T118_01597	V38_P2S17PM301	V38_P2S17PM301_03123		0.0001	0.01211	981	1128	148	69	16	260	2		1	A		2	S		0	0	0	1		PF05496	PF05491		Holliday junction DNA helicase ruvB N-terminus	Holliday junction DNA helicase ruvB C-terminus		IPR008824	IPR008823		Holliday junction DNA helicase ruvB, N-terminal	DNA helicase, Holliday junction RuvB type, C-terminal		GO:0006281|GO:0006310|GO:0009378	GO:0003677|GO:0006281|GO:0006310|GO:0009378
	553	Cluster_16187.1		553	Cluster_1039.1	V23_P3S9T160	V23_P3S9T160_02166	V36_P2S2PM302	V36_P2S2PM302_03312		0.0001	0.01211	981	1128	148	69	16	260	2		3	S		2	S		0	1	0	0		PF05491	PF05496		Holliday junction DNA helicase ruvB C-terminus	Holliday junction DNA helicase ruvB N-terminus		IPR008823	IPR008824		DNA helicase, Holliday junction RuvB type, C-terminal	Holliday junction DNA helicase ruvB, N-terminal		GO:0003677|GO:0006281|GO:0006310|GO:0009378	GO:0006281|GO:0006310|GO:0009378
	554	Cluster_16192.1		554	Cluster_1039.1	V23_P3S9T160	V23_P3S9T160_02166	V37_P2S8PM304	V37_P2S8PM304_02921		0.0001	0.01211	981	1128	148	69	16	260	2		3	S		2	S		0	1	0	0		PF05491	PF05496		Holliday junction DNA helicase ruvB C-terminus	Holliday junction DNA helicase ruvB N-terminus		IPR008823	IPR008824		DNA helicase, Holliday junction RuvB type, C-terminal	Holliday junction DNA helicase ruvB, N-terminal		GO:0003677|GO:0006281|GO:0006310|GO:0009378	GO:0006281|GO:0006310|GO:0009378
	555	Cluster_162.1		555	Cluster_1039.1	V23_P3S9T160	V23_P3S9T160_02166	V38_P2S17PM301	V38_P2S17PM301_03123		0.0001	0.01211	981	1128	148	69	16	260	2		3	S		2	S		0	1	0	0		PF05491	PF05496		Holliday junction DNA helicase ruvB C-terminus	Holliday junction DNA helicase ruvB N-terminus		IPR008823	IPR008824		DNA helicase, Holliday junction RuvB type, C-terminal	Holliday junction DNA helicase ruvB, N-terminal		GO:0003677|GO:0006281|GO:0006310|GO:0009378	GO:0006281|GO:0006310|GO:0009378
	556	Cluster_16218.1		556	Cluster_1039.1	V04_P4A5T148	V04_P4A5T148_00420	V36_P2S2PM302	V36_P2S2PM302_03312		0.0001	0.01391	981	1128	148	69	16	259	2		4	A		2	S		0	0	0	1		PF05496	PF05491		Holliday junction DNA helicase ruvB N-terminus	Holliday junction DNA helicase ruvB C-terminus		IPR008824	IPR008823		Holliday junction DNA helicase ruvB, N-terminal	DNA helicase, Holliday junction RuvB type, C-terminal		GO:0006281|GO:0006310|GO:0009378	GO:0003677|GO:0006281|GO:0006310|GO:0009378
	557	Cluster_1622.1		557	Cluster_1039.1	V04_P4A5T148	V04_P4A5T148_00420	V37_P2S8PM304	V37_P2S8PM304_02921		0.0001	0.01391	981	1128	148	69	16	259	2		4	A		2	S		0	0	0	1		PF05496	PF05491		Holliday junction DNA helicase ruvB N-terminus	Holliday junction DNA helicase ruvB C-terminus		IPR008824	IPR008823		Holliday junction DNA helicase ruvB, N-terminal	DNA helicase, Holliday junction RuvB type, C-terminal		GO:0006281|GO:0006310|GO:0009378	GO:0003677|GO:0006281|GO:0006310|GO:0009378
	558	Cluster_1623.1		558	Cluster_1039.1	V04_P4A5T148	V04_P4A5T148_00420	V38_P2S17PM301	V38_P2S17PM301_03123		0.0001	0.01391	981	1128	148	69	16	259	2		4	A		2	S		0	0	0	1		PF05496	PF05491		Holliday junction DNA helicase ruvB N-terminus	Holliday junction DNA helicase ruvB C-terminus		IPR008824	IPR008823		Holliday junction DNA helicase ruvB, N-terminal	DNA helicase, Holliday junction RuvB type, C-terminal		GO:0006281|GO:0006310|GO:0009378	GO:0003677|GO:0006281|GO:0006310|GO:0009378
	559	Cluster_16236.1		559	Cluster_1039.1	V05_P4A8T149	V05_P4A8T149_02261	V36_P2S2PM302	V36_P2S2PM302_03312		0.0001	0.01391	981	1128	148	69	16	259	2		4	A		2	S		0	0	0	1		PF05496	PF05491		Holliday junction DNA helicase ruvB N-terminus	Holliday junction DNA helicase ruvB C-terminus		IPR008824	IPR008823		Holliday junction DNA helicase ruvB, N-terminal	DNA helicase, Holliday junction RuvB type, C-terminal		GO:0006281|GO:0006310|GO:0009378	GO:0003677|GO:0006281|GO:0006310|GO:0009378
	560	Cluster_16237.1		560	Cluster_1039.1	V05_P4A8T149	V05_P4A8T149_02261	V37_P2S8PM304	V37_P2S8PM304_02921		0.0001	0.01391	981	1128	148	69	16	259	2		4	A		2	S		0	0	0	1		PF05496	PF05491		Holliday junction DNA helicase ruvB N-terminus	Holliday junction DNA helicase ruvB C-terminus		IPR008824	IPR008823		Holliday junction DNA helicase ruvB, N-terminal	DNA helicase, Holliday junction RuvB type, C-terminal		GO:0006281|GO:0006310|GO:0009378	GO:0003677|GO:0006281|GO:0006310|GO:0009378
	561	Cluster_163.1		561	Cluster_1039.1	V05_P4A8T149	V05_P4A8T149_02261	V38_P2S17PM301	V38_P2S17PM301_03123		0.0001	0.01391	981	1128	148	69	16	259	2		4	A		2	S		0	0	0	1		PF05496	PF05491		Holliday junction DNA helicase ruvB N-terminus	Holliday junction DNA helicase ruvB C-terminus		IPR008824	IPR008823		Holliday junction DNA helicase ruvB, N-terminal	DNA helicase, Holliday junction RuvB type, C-terminal		GO:0006281|GO:0006310|GO:0009378	GO:0003677|GO:0006281|GO:0006310|GO:0009378
	562	Cluster_16302.1		562	Cluster_1039.1	V06_P1A73T115	V06_P1A73T115_00082	V36_P2S2PM302	V36_P2S2PM302_03312		0.0001	0.01391	981	1128	148	69	16	259	2		1	A		2	S		0	0	0	1		PF05491	PF05496		Holliday junction DNA helicase ruvB C-terminus	Holliday junction DNA helicase ruvB N-terminus		IPR008823	IPR008824		DNA helicase, Holliday junction RuvB type, C-terminal	Holliday junction DNA helicase ruvB, N-terminal		GO:0003677|GO:0006281|GO:0006310|GO:0009378	GO:0006281|GO:0006310|GO:0009378
	563	Cluster_16304.1		563	Cluster_1039.1	V06_P1A73T115	V06_P1A73T115_00082	V37_P2S8PM304	V37_P2S8PM304_02921		0.0001	0.01391	981	1128	148	69	16	259	2		1	A		2	S		0	0	0	1		PF05491	PF05496		Holliday junction DNA helicase ruvB C-terminus	Holliday junction DNA helicase ruvB N-terminus		IPR008823	IPR008824		DNA helicase, Holliday junction RuvB type, C-terminal	Holliday junction DNA helicase ruvB, N-terminal		GO:0003677|GO:0006281|GO:0006310|GO:0009378	GO:0006281|GO:0006310|GO:0009378
	564	Cluster_16305.1		564	Cluster_1039.1	V06_P1A73T115	V06_P1A73T115_00082	V38_P2S17PM301	V38_P2S17PM301_03123		0.0001	0.01391	981	1128	148	69	16	259	2		1	A		2	S		0	0	0	1		PF05491	PF05496		Holliday junction DNA helicase ruvB C-terminus	Holliday junction DNA helicase ruvB N-terminus		IPR008823	IPR008824		DNA helicase, Holliday junction RuvB type, C-terminal	Holliday junction DNA helicase ruvB, N-terminal		GO:0003677|GO:0006281|GO:0006310|GO:0009378	GO:0006281|GO:0006310|GO:0009378
	565	Cluster_1632.1		565	Cluster_1039.1	V14_P6S14T42	V14_P6S14T42_02656	V36_P2S2PM302	V36_P2S2PM302_03312		0.0001	0.01391	981	1128	148	69	16	259	2		6	S		2	S		0	1	0	0		PF05491	PF05496		Holliday junction DNA helicase ruvB C-terminus	Holliday junction DNA helicase ruvB N-terminus		IPR008823	IPR008824		DNA helicase, Holliday junction RuvB type, C-terminal	Holliday junction DNA helicase ruvB, N-terminal		GO:0003677|GO:0006281|GO:0006310|GO:0009378	GO:0006281|GO:0006310|GO:0009378
	566	Cluster_16327.1		566	Cluster_1039.1	V14_P6S14T42	V14_P6S14T42_02656	V37_P2S8PM304	V37_P2S8PM304_02921		0.0001	0.01391	981	1128	148	69	16	259	2		6	S		2	S		0	1	0	0		PF05491	PF05496		Holliday junction DNA helicase ruvB C-terminus	Holliday junction DNA helicase ruvB N-terminus		IPR008823	IPR008824		DNA helicase, Holliday junction RuvB type, C-terminal	Holliday junction DNA helicase ruvB, N-terminal		GO:0003677|GO:0006281|GO:0006310|GO:0009378	GO:0006281|GO:0006310|GO:0009378
	567	Cluster_16362.1		567	Cluster_1039.1	V14_P6S14T42	V14_P6S14T42_02656	V38_P2S17PM301	V38_P2S17PM301_03123		0.0001	0.01391	981	1128	148	69	16	259	2		6	S		2	S		0	1	0	0		PF05491	PF05496		Holliday junction DNA helicase ruvB C-terminus	Holliday junction DNA helicase ruvB N-terminus		IPR008823	IPR008824		DNA helicase, Holliday junction RuvB type, C-terminal	Holliday junction DNA helicase ruvB, N-terminal		GO:0003677|GO:0006281|GO:0006310|GO:0009378	GO:0006281|GO:0006310|GO:0009378
	568	Cluster_1637.1		568	Cluster_1039.1	V18_P1S4T112	V18_P1S4T112_02647	V36_P2S2PM302	V36_P2S2PM302_03312		0.0001	0.01391	981	1128	148	69	16	259	2		1	S		2	S		0	1	0	0		PF05496	PF05491		Holliday junction DNA helicase ruvB N-terminus	Holliday junction DNA helicase ruvB C-terminus		IPR008824	IPR008823		Holliday junction DNA helicase ruvB, N-terminal	DNA helicase, Holliday junction RuvB type, C-terminal		GO:0006281|GO:0006310|GO:0009378	GO:0003677|GO:0006281|GO:0006310|GO:0009378
	569	Cluster_16371.1		569	Cluster_1039.1	V18_P1S4T112	V18_P1S4T112_02647	V37_P2S8PM304	V37_P2S8PM304_02921		0.0001	0.01391	981	1128	148	69	16	259	2		1	S		2	S		0	1	0	0		PF05496	PF05491		Holliday junction DNA helicase ruvB N-terminus	Holliday junction DNA helicase ruvB C-terminus		IPR008824	IPR008823		Holliday junction DNA helicase ruvB, N-terminal	DNA helicase, Holliday junction RuvB type, C-terminal		GO:0006281|GO:0006310|GO:0009378	GO:0003677|GO:0006281|GO:0006310|GO:0009378
	570	Cluster_16377.1		570	Cluster_1039.1	V18_P1S4T112	V18_P1S4T112_02647	V38_P2S17PM301	V38_P2S17PM301_03123		0.0001	0.01391	981	1128	148	69	16	259	2		1	S		2	S		0	1	0	0		PF05496	PF05491		Holliday junction DNA helicase ruvB N-terminus	Holliday junction DNA helicase ruvB C-terminus		IPR008824	IPR008823		Holliday junction DNA helicase ruvB, N-terminal	DNA helicase, Holliday junction RuvB type, C-terminal		GO:0006281|GO:0006310|GO:0009378	GO:0003677|GO:0006281|GO:0006310|GO:0009378
	571	Cluster_1638.1		571	Cluster_1039.1	V24_P1S3T111	V24_P1S3T111_02414	V36_P2S2PM302	V36_P2S2PM302_03312		0.0001	0.01391	981	1128	148	69	16	259	2		1	S		2	S		0	1	0	0		PF05496	PF05491		Holliday junction DNA helicase ruvB N-terminus	Holliday junction DNA helicase ruvB C-terminus		IPR008824	IPR008823		Holliday junction DNA helicase ruvB, N-terminal	DNA helicase, Holliday junction RuvB type, C-terminal		GO:0006281|GO:0006310|GO:0009378	GO:0003677|GO:0006281|GO:0006310|GO:0009378
	572	Cluster_16401.1		572	Cluster_1039.1	V24_P1S3T111	V24_P1S3T111_02414	V37_P2S8PM304	V37_P2S8PM304_02921		0.0001	0.01391	981	1128	148	69	16	259	2		1	S		2	S		0	1	0	0		PF05496	PF05491		Holliday junction DNA helicase ruvB N-terminus	Holliday junction DNA helicase ruvB C-terminus		IPR008824	IPR008823		Holliday junction DNA helicase ruvB, N-terminal	DNA helicase, Holliday junction RuvB type, C-terminal		GO:0006281|GO:0006310|GO:0009378	GO:0003677|GO:0006281|GO:0006310|GO:0009378
	573	Cluster_16403.1		573	Cluster_1039.1	V24_P1S3T111	V24_P1S3T111_02414	V38_P2S17PM301	V38_P2S17PM301_03123		0.0001	0.01391	981	1128	148	69	16	259	2		1	S		2	S		0	1	0	0		PF05496	PF05491		Holliday junction DNA helicase ruvB N-terminus	Holliday junction DNA helicase ruvB C-terminus		IPR008824	IPR008823		Holliday junction DNA helicase ruvB, N-terminal	DNA helicase, Holliday junction RuvB type, C-terminal		GO:0006281|GO:0006310|GO:0009378	GO:0003677|GO:0006281|GO:0006310|GO:0009378
	574	Cluster_16433.1		574	Cluster_1039.1	Vpar_280	VPBB_0999	V42_P2S4T144	V42_P2S4T144_00818		0.0001	0.01419	985	1128	144	65	7	183	3		N	M		2	S		0	0	0	1		PF05491	PF05496		Holliday junction DNA helicase ruvB C-terminus	Holliday junction DNA helicase ruvB N-terminus		IPR008823	IPR008824		DNA helicase, Holliday junction RuvB type, C-terminal	Holliday junction DNA helicase ruvB, N-terminal
	575	Cluster_16435.1		575	Cluster_1039.1	V09_P4A23P171	V09_P4A23P171_01154	V36_P2S2PM302	V36_P2S2PM302_03312		0.0001	0.01596	981	1128	148	69	16	258	2		4	A		2	S		0	0	0	1		PF05491	PF05496		Holliday junction DNA helicase ruvB C-terminus	Holliday junction DNA helicase ruvB N-terminus		IPR008823	IPR008824		DNA helicase, Holliday junction RuvB type, C-terminal	Holliday junction DNA helicase ruvB, N-terminal		GO:0003677|GO:0006281|GO:0006310|GO:0009378	GO:0006281|GO:0006310|GO:0009378
	576	Cluster_16436.1		576	Cluster_1039.1	V09_P4A23P171	V09_P4A23P171_01154	V37_P2S8PM304	V37_P2S8PM304_02921		0.0001	0.01596	981	1128	148	69	16	258	2		4	A		2	S		0	0	0	1		PF05491	PF05496		Holliday junction DNA helicase ruvB C-terminus	Holliday junction DNA helicase ruvB N-terminus		IPR008823	IPR008824		DNA helicase, Holliday junction RuvB type, C-terminal	Holliday junction DNA helicase ruvB, N-terminal		GO:0003677|GO:0006281|GO:0006310|GO:0009378	GO:0006281|GO:0006310|GO:0009378
	577	Cluster_16440.1		577	Cluster_1039.1	V09_P4A23P171	V09_P4A23P171_01154	V38_P2S17PM301	V38_P2S17PM301_03123		0.0001	0.01596	981	1128	148	69	16	258	2		4	A		2	S		0	0	0	1		PF05491	PF05496		Holliday junction DNA helicase ruvB C-terminus	Holliday junction DNA helicase ruvB N-terminus		IPR008823	IPR008824		DNA helicase, Holliday junction RuvB type, C-terminal	Holliday junction DNA helicase ruvB, N-terminal		GO:0003677|GO:0006281|GO:0006310|GO:0009378	GO:0006281|GO:0006310|GO:0009378
	578	Cluster_1646.1		578	Cluster_1039.1	V12_P9A6T4	V12_P9A6T4_01079	V36_P2S2PM302	V36_P2S2PM302_03312		0.0001	0.01596	981	1128	148	69	16	258	2		9	A		2	S		0	0	0	1		PF05496	PF05491		Holliday junction DNA helicase ruvB N-terminus	Holliday junction DNA helicase ruvB C-terminus		IPR008824	IPR008823		Holliday junction DNA helicase ruvB, N-terminal	DNA helicase, Holliday junction RuvB type, C-terminal		GO:0006281|GO:0006310|GO:0009378	GO:0003677|GO:0006281|GO:0006310|GO:0009378
	579	Cluster_1648.1		579	Cluster_1039.1	V12_P9A6T4	V12_P9A6T4_01079	V37_P2S8PM304	V37_P2S8PM304_02921		0.0001	0.01596	981	1128	148	69	16	258	2		9	A		2	S		0	0	0	1		PF05496	PF05491		Holliday junction DNA helicase ruvB N-terminus	Holliday junction DNA helicase ruvB C-terminus		IPR008824	IPR008823		Holliday junction DNA helicase ruvB, N-terminal	DNA helicase, Holliday junction RuvB type, C-terminal		GO:0006281|GO:0006310|GO:0009378	GO:0003677|GO:0006281|GO:0006310|GO:0009378
	580	Cluster_16484.1		580	Cluster_1039.1	V12_P9A6T4	V12_P9A6T4_01079	V38_P2S17PM301	V38_P2S17PM301_03123		0.0001	0.01596	981	1128	148	69	16	258	2		9	A		2	S		0	0	0	1		PF05496	PF05491		Holliday junction DNA helicase ruvB N-terminus	Holliday junction DNA helicase ruvB C-terminus		IPR008824	IPR008823		Holliday junction DNA helicase ruvB, N-terminal	DNA helicase, Holliday junction RuvB type, C-terminal		GO:0006281|GO:0006310|GO:0009378	GO:0003677|GO:0006281|GO:0006310|GO:0009378
	581	Cluster_16505.1		581	Cluster_1039.1	Vang_263	VAA_03163	V36_P2S2PM302	V36_P2S2PM302_03312		0.0001	0.01596	981	1128	148	69	16	258	2		U	P		2	S		0	0	0	1		PF05496	PF05491		Holliday junction DNA helicase ruvB N-terminus	Holliday junction DNA helicase ruvB C-terminus		IPR008824	IPR008823		Holliday junction DNA helicase ruvB, N-terminal	DNA helicase, Holliday junction RuvB type, C-terminal
	582	Cluster_1652.1		582	Cluster_1039.1	Vang_263	VAA_03163	V37_P2S8PM304	V37_P2S8PM304_02921		0.0001	0.01596	981	1128	148	69	16	258	2		U	P		2	S		0	0	0	1		PF05496	PF05491		Holliday junction DNA helicase ruvB N-terminus	Holliday junction DNA helicase ruvB C-terminus		IPR008824	IPR008823		Holliday junction DNA helicase ruvB, N-terminal	DNA helicase, Holliday junction RuvB type, C-terminal
	583	Cluster_16564.1		583	Cluster_1039.1	Vang_263	VAA_03163	V38_P2S17PM301	V38_P2S17PM301_03123		0.0001	0.01596	981	1128	148	69	16	258	2		U	P		2	S		0	0	0	1		PF05496	PF05491		Holliday junction DNA helicase ruvB N-terminus	Holliday junction DNA helicase ruvB C-terminus		IPR008824	IPR008823		Holliday junction DNA helicase ruvB, N-terminal	DNA helicase, Holliday junction RuvB type, C-terminal
	584	Cluster_16570.1		584	Cluster_1039.1	Vpar_280	VPBB_0999	Valg_262	N646_0113		0.0001	0.02033	985	1128	144	65	7	181	3		N	M		C	P		0	0	0	1		PF05491	PF05496		Holliday junction DNA helicase ruvB C-terminus	Holliday junction DNA helicase ruvB N-terminus		IPR008823	IPR008824		DNA helicase, Holliday junction RuvB type, C-terminal	Holliday junction DNA helicase ruvB, N-terminal
	585	Cluster_16580.1		585	Cluster_1039.1	V19_P1S1T109	V19_P1S1T109_01675	V36_P2S2PM302	V36_P2S2PM302_03312		0.0001	0.02098	981	1128	148	69	16	256	2		1	S		2	S		0	1	0	0		PF05496	PF05491		Holliday junction DNA helicase ruvB N-terminus	Holliday junction DNA helicase ruvB C-terminus		IPR008824	IPR008823		Holliday junction DNA helicase ruvB, N-terminal	DNA helicase, Holliday junction RuvB type, C-terminal		GO:0006281|GO:0006310|GO:0009378	GO:0003677|GO:0006281|GO:0006310|GO:0009378
	586	Cluster_16585.1		586	Cluster_1039.1	V19_P1S1T109	V19_P1S1T109_01675	V37_P2S8PM304	V37_P2S8PM304_02921		0.0001	0.02098	981	1128	148	69	16	256	2		1	S		2	S		0	1	0	0		PF05496	PF05491		Holliday junction DNA helicase ruvB N-terminus	Holliday junction DNA helicase ruvB C-terminus		IPR008824	IPR008823		Holliday junction DNA helicase ruvB, N-terminal	DNA helicase, Holliday junction RuvB type, C-terminal		GO:0006281|GO:0006310|GO:0009378	GO:0003677|GO:0006281|GO:0006310|GO:0009378
	587	Cluster_1661.1		587	Cluster_1039.1	V19_P1S1T109	V19_P1S1T109_01675	V38_P2S17PM301	V38_P2S17PM301_03123		0.0001	0.02098	981	1128	148	69	16	256	2		1	S		2	S		0	1	0	0		PF05496	PF05491		Holliday junction DNA helicase ruvB N-terminus	Holliday junction DNA helicase ruvB C-terminus		IPR008824	IPR008823		Holliday junction DNA helicase ruvB, N-terminal	DNA helicase, Holliday junction RuvB type, C-terminal		GO:0006281|GO:0006310|GO:0009378	GO:0003677|GO:0006281|GO:0006310|GO:0009378
	588	Cluster_16615.1		588	Cluster_1039.1	V02_P2A34T133	V02_P2A34T133_00525	V36_P2S2PM302	V36_P2S2PM302_03312		0.0001	0.02403	981	1128	148	69	16	255	2		2	A		2	S		0	0	1	0		PF05491	PF05496		Holliday junction DNA helicase ruvB C-terminus	Holliday junction DNA helicase ruvB N-terminus		IPR008823	IPR008824		DNA helicase, Holliday junction RuvB type, C-terminal	Holliday junction DNA helicase ruvB, N-terminal		GO:0003677|GO:0006281|GO:0006310|GO:0009378	GO:0006281|GO:0006310|GO:0009378
	589	Cluster_1664.1		589	Cluster_1039.1	V02_P2A34T133	V02_P2A34T133_00525	V37_P2S8PM304	V37_P2S8PM304_02921		0.0001	0.02403	981	1128	148	69	16	255	2		2	A		2	S		0	0	1	0		PF05491	PF05496		Holliday junction DNA helicase ruvB C-terminus	Holliday junction DNA helicase ruvB N-terminus		IPR008823	IPR008824		DNA helicase, Holliday junction RuvB type, C-terminal	Holliday junction DNA helicase ruvB, N-terminal		GO:0003677|GO:0006281|GO:0006310|GO:0009378	GO:0006281|GO:0006310|GO:0009378
	590	Cluster_1667.1		590	Cluster_1039.1	V02_P2A34T133	V02_P2A34T133_00525	V38_P2S17PM301	V38_P2S17PM301_03123		0.0001	0.02403	981	1128	148	69	16	255	2		2	A		2	S		0	0	1	0		PF05491	PF05496		Holliday junction DNA helicase ruvB C-terminus	Holliday junction DNA helicase ruvB N-terminus		IPR008823	IPR008824		DNA helicase, Holliday junction RuvB type, C-terminal	Holliday junction DNA helicase ruvB, N-terminal		GO:0003677|GO:0006281|GO:0006310|GO:0009378	GO:0006281|GO:0006310|GO:0009378
	591	Cluster_1668.1		591	Cluster_1039.1	V07_P2A8T137	V07_P2A8T137_02206	V36_P2S2PM302	V36_P2S2PM302_03312		0.0001	0.02403	981	1128	148	69	16	255	2		2	A		2	S		0	0	1	0		PF05496	PF05491		Holliday junction DNA helicase ruvB N-terminus	Holliday junction DNA helicase ruvB C-terminus		IPR008824	IPR008823		Holliday junction DNA helicase ruvB, N-terminal	DNA helicase, Holliday junction RuvB type, C-terminal		GO:0006281|GO:0006310|GO:0009378	GO:0003677|GO:0006281|GO:0006310|GO:0009378
	592	Cluster_16703.1		592	Cluster_1039.1	V07_P2A8T137	V07_P2A8T137_02206	V37_P2S8PM304	V37_P2S8PM304_02921		0.0001	0.02403	981	1128	148	69	16	255	2		2	A		2	S		0	0	1	0		PF05496	PF05491		Holliday junction DNA helicase ruvB N-terminus	Holliday junction DNA helicase ruvB C-terminus		IPR008824	IPR008823		Holliday junction DNA helicase ruvB, N-terminal	DNA helicase, Holliday junction RuvB type, C-terminal		GO:0006281|GO:0006310|GO:0009378	GO:0003677|GO:0006281|GO:0006310|GO:0009378
	593	Cluster_1671.1		593	Cluster_1039.1	V07_P2A8T137	V07_P2A8T137_02206	V38_P2S17PM301	V38_P2S17PM301_03123		0.0001	0.02403	981	1128	148	69	16	255	2		2	A		2	S		0	0	1	0		PF05496	PF05491		Holliday junction DNA helicase ruvB N-terminus	Holliday junction DNA helicase ruvB C-terminus		IPR008824	IPR008823		Holliday junction DNA helicase ruvB, N-terminal	DNA helicase, Holliday junction RuvB type, C-terminal		GO:0006281|GO:0006310|GO:0009378	GO:0003677|GO:0006281|GO:0006310|GO:0009378
	594	Cluster_16771.1		594	Cluster_1039.1	V10_P2A27P122	V10_P2A27P122_02553	V36_P2S2PM302	V36_P2S2PM302_03312		0.0001	0.02403	981	1128	148	69	16	255	2		2	A		2	S		0	0	1	0		PF05491	PF05496		Holliday junction DNA helicase ruvB C-terminus	Holliday junction DNA helicase ruvB N-terminus		IPR008823	IPR008824		DNA helicase, Holliday junction RuvB type, C-terminal	Holliday junction DNA helicase ruvB, N-terminal		GO:0003677|GO:0006281|GO:0006310|GO:0009378	GO:0006281|GO:0006310|GO:0009378
	595	Cluster_16812.1		595	Cluster_1039.1	V10_P2A27P122	V10_P2A27P122_02553	V37_P2S8PM304	V37_P2S8PM304_02921		0.0001	0.02403	981	1128	148	69	16	255	2		2	A		2	S		0	0	1	0		PF05491	PF05496		Holliday junction DNA helicase ruvB C-terminus	Holliday junction DNA helicase ruvB N-terminus		IPR008823	IPR008824		DNA helicase, Holliday junction RuvB type, C-terminal	Holliday junction DNA helicase ruvB, N-terminal		GO:0003677|GO:0006281|GO:0006310|GO:0009378	GO:0006281|GO:0006310|GO:0009378
	596	Cluster_1682.1		596	Cluster_1039.1	V10_P2A27P122	V10_P2A27P122_02553	V38_P2S17PM301	V38_P2S17PM301_03123		0.0001	0.02403	981	1128	148	69	16	255	2		2	A		2	S		0	0	1	0		PF05491	PF05496		Holliday junction DNA helicase ruvB C-terminus	Holliday junction DNA helicase ruvB N-terminus		IPR008823	IPR008824		DNA helicase, Holliday junction RuvB type, C-terminal	Holliday junction DNA helicase ruvB, N-terminal		GO:0003677|GO:0006281|GO:0006310|GO:0009378	GO:0006281|GO:0006310|GO:0009378
	597	Cluster_16849.1		597	Cluster_1039.1	V15_P4S5T153	V15_P4S5T153_01365	V36_P2S2PM302	V36_P2S2PM302_03312		0.0001	0.02403	981	1128	148	69	16	255	2		4	S		2	S		0	1	0	0		PF05496	PF05491		Holliday junction DNA helicase ruvB N-terminus	Holliday junction DNA helicase ruvB C-terminus		IPR008824	IPR008823		Holliday junction DNA helicase ruvB, N-terminal	DNA helicase, Holliday junction RuvB type, C-terminal		GO:0006281|GO:0006310|GO:0009378	GO:0003677|GO:0006281|GO:0006310|GO:0009378
	598	Cluster_1686.1		598	Cluster_1039.1	V15_P4S5T153	V15_P4S5T153_01365	V37_P2S8PM304	V37_P2S8PM304_02921		0.0001	0.02403	981	1128	148	69	16	255	2		4	S		2	S		0	1	0	0		PF05496	PF05491		Holliday junction DNA helicase ruvB N-terminus	Holliday junction DNA helicase ruvB C-terminus		IPR008824	IPR008823		Holliday junction DNA helicase ruvB, N-terminal	DNA helicase, Holliday junction RuvB type, C-terminal		GO:0006281|GO:0006310|GO:0009378	GO:0003677|GO:0006281|GO:0006310|GO:0009378
	599	Cluster_16861.1		599	Cluster_1039.1	V15_P4S5T153	V15_P4S5T153_01365	V38_P2S17PM301	V38_P2S17PM301_03123		0.0001	0.02403	981	1128	148	69	16	255	2		4	S		2	S		0	1	0	0		PF05496	PF05491		Holliday junction DNA helicase ruvB N-terminus	Holliday junction DNA helicase ruvB C-terminus		IPR008824	IPR008823		Holliday junction DNA helicase ruvB, N-terminal	DNA helicase, Holliday junction RuvB type, C-terminal		GO:0006281|GO:0006310|GO:0009378	GO:0003677|GO:0006281|GO:0006310|GO:0009378
	600	Cluster_16862.1		600	Cluster_1039.1	V17_P4S1T151	V17_P4S1T151_00669	V36_P2S2PM302	V36_P2S2PM302_03312		0.0001	0.02403	981	1128	148	69	16	255	2		4	S		2	S		0	1	0	0		PF05491	PF05496		Holliday junction DNA helicase ruvB C-terminus	Holliday junction DNA helicase ruvB N-terminus		IPR008823	IPR008824		DNA helicase, Holliday junction RuvB type, C-terminal	Holliday junction DNA helicase ruvB, N-terminal		GO:0003677|GO:0006281|GO:0006310|GO:0009378	GO:0006281|GO:0006310|GO:0009378
	601	Cluster_16901.1		601	Cluster_1039.1	V17_P4S1T151	V17_P4S1T151_00669	V37_P2S8PM304	V37_P2S8PM304_02921		0.0001	0.02403	981	1128	148	69	16	255	2		4	S		2	S		0	1	0	0		PF05491	PF05496		Holliday junction DNA helicase ruvB C-terminus	Holliday junction DNA helicase ruvB N-terminus		IPR008823	IPR008824		DNA helicase, Holliday junction RuvB type, C-terminal	Holliday junction DNA helicase ruvB, N-terminal		GO:0003677|GO:0006281|GO:0006310|GO:0009378	GO:0006281|GO:0006310|GO:0009378
	602	Cluster_16909.1		602	Cluster_1039.1	V17_P4S1T151	V17_P4S1T151_00669	V38_P2S17PM301	V38_P2S17PM301_03123		0.0001	0.02403	981	1128	148	69	16	255	2		4	S		2	S		0	1	0	0		PF05491	PF05496		Holliday junction DNA helicase ruvB C-terminus	Holliday junction DNA helicase ruvB N-terminus		IPR008823	IPR008824		DNA helicase, Holliday junction RuvB type, C-terminal	Holliday junction DNA helicase ruvB, N-terminal		GO:0003677|GO:0006281|GO:0006310|GO:0009378	GO:0006281|GO:0006310|GO:0009378
	603	Cluster_16919.1		603	Cluster_1039.1	V20_P4S3T152	V20_P4S3T152_01307	V36_P2S2PM302	V36_P2S2PM302_03312		0.0001	0.02403	981	1128	148	69	16	255	2		4	S		2	S		0	1	0	0		PF05491	PF05496		Holliday junction DNA helicase ruvB C-terminus	Holliday junction DNA helicase ruvB N-terminus		IPR008823	IPR008824		DNA helicase, Holliday junction RuvB type, C-terminal	Holliday junction DNA helicase ruvB, N-terminal		GO:0003677|GO:0006281|GO:0006310|GO:0009378	GO:0006281|GO:0006310|GO:0009378
	604	Cluster_1695.1		604	Cluster_1039.1	V20_P4S3T152	V20_P4S3T152_01307	V37_P2S8PM304	V37_P2S8PM304_02921		0.0001	0.02403	981	1128	148	69	16	255	2		4	S		2	S		0	1	0	0		PF05491	PF05496		Holliday junction DNA helicase ruvB C-terminus	Holliday junction DNA helicase ruvB N-terminus		IPR008823	IPR008824		DNA helicase, Holliday junction RuvB type, C-terminal	Holliday junction DNA helicase ruvB, N-terminal		GO:0003677|GO:0006281|GO:0006310|GO:0009378	GO:0006281|GO:0006310|GO:0009378
	605	Cluster_1695.2		605	Cluster_1039.1	V20_P4S3T152	V20_P4S3T152_01307	V38_P2S17PM301	V38_P2S17PM301_03123		0.0001	0.02403	981	1128	148	69	16	255	2		4	S		2	S		0	1	0	0		PF05491	PF05496		Holliday junction DNA helicase ruvB C-terminus	Holliday junction DNA helicase ruvB N-terminus		IPR008823	IPR008824		DNA helicase, Holliday junction RuvB type, C-terminal	Holliday junction DNA helicase ruvB, N-terminal		GO:0003677|GO:0006281|GO:0006310|GO:0009378	GO:0006281|GO:0006310|GO:0009378
	606	Cluster_1696.1		606	Cluster_1039.1	V22_P2S10T140	V22_P2S10TA40_00229	V36_P2S2PM302	V36_P2S2PM302_03312		0.0001	0.02403	981	1128	148	69	16	255	2		2	S		2	S		1	0	0	0		PF05491	PF05496		Holliday junction DNA helicase ruvB C-terminus	Holliday junction DNA helicase ruvB N-terminus		IPR008823	IPR008824		DNA helicase, Holliday junction RuvB type, C-terminal	Holliday junction DNA helicase ruvB, N-terminal		GO:0003677|GO:0006281|GO:0006310|GO:0009378	GO:0006281|GO:0006310|GO:0009378
	607	Cluster_16962.1		607	Cluster_1039.1	V22_P2S10T140	V22_P2S10TA40_00229	V37_P2S8PM304	V37_P2S8PM304_02921		0.0001	0.02403	981	1128	148	69	16	255	2		2	S		2	S		1	0	0	0		PF05491	PF05496		Holliday junction DNA helicase ruvB C-terminus	Holliday junction DNA helicase ruvB N-terminus		IPR008823	IPR008824		DNA helicase, Holliday junction RuvB type, C-terminal	Holliday junction DNA helicase ruvB, N-terminal		GO:0003677|GO:0006281|GO:0006310|GO:0009378	GO:0006281|GO:0006310|GO:0009378
	608	Cluster_16974.1		608	Cluster_1039.1	V22_P2S10T140	V22_P2S10TA40_00229	V38_P2S17PM301	V38_P2S17PM301_03123		0.0001	0.02403	981	1128	148	69	16	255	2		2	S		2	S		1	0	0	0		PF05491	PF05496		Holliday junction DNA helicase ruvB C-terminus	Holliday junction DNA helicase ruvB N-terminus		IPR008823	IPR008824		DNA helicase, Holliday junction RuvB type, C-terminal	Holliday junction DNA helicase ruvB, N-terminal		GO:0003677|GO:0006281|GO:0006310|GO:0009378	GO:0006281|GO:0006310|GO:0009378
	609	Cluster_16981.1		609	Cluster_1039.1	V25_P4S6T154	V25_P4S6T154_00799	V36_P2S2PM302	V36_P2S2PM302_03312		0.0001	0.02403	981	1128	148	69	16	255	2		4	S		2	S		0	1	0	0		PF05496	PF05491		Holliday junction DNA helicase ruvB N-terminus	Holliday junction DNA helicase ruvB C-terminus		IPR008824	IPR008823		Holliday junction DNA helicase ruvB, N-terminal	DNA helicase, Holliday junction RuvB type, C-terminal		GO:0006281|GO:0006310|GO:0009378	GO:0003677|GO:0006281|GO:0006310|GO:0009378
	610	Cluster_16995.1		610	Cluster_1039.1	V25_P4S6T154	V25_P4S6T154_00799	V37_P2S8PM304	V37_P2S8PM304_02921		0.0001	0.02403	981	1128	148	69	16	255	2		4	S		2	S		0	1	0	0		PF05496	PF05491		Holliday junction DNA helicase ruvB N-terminus	Holliday junction DNA helicase ruvB C-terminus		IPR008824	IPR008823		Holliday junction DNA helicase ruvB, N-terminal	DNA helicase, Holliday junction RuvB type, C-terminal		GO:0006281|GO:0006310|GO:0009378	GO:0003677|GO:0006281|GO:0006310|GO:0009378
	611	Cluster_17.1		611	Cluster_1039.1	V25_P4S6T154	V25_P4S6T154_00799	V38_P2S17PM301	V38_P2S17PM301_03123		0.0001	0.02403	981	1128	148	69	16	255	2		4	S		2	S		0	1	0	0		PF05496	PF05491		Holliday junction DNA helicase ruvB N-terminus	Holliday junction DNA helicase ruvB C-terminus		IPR008824	IPR008823		Holliday junction DNA helicase ruvB, N-terminal	DNA helicase, Holliday junction RuvB type, C-terminal		GO:0006281|GO:0006310|GO:0009378	GO:0003677|GO:0006281|GO:0006310|GO:0009378
	612	Cluster_1702.1		612	Cluster_1039.1	V43_P6S15P86	V43_P6S15P86_01415	V31_P5A7T61	V31_P5A7T61_01745		0.0001	0.02403	982	1106	125	66	15	255	2		6	S		5	A		0	0	0	1		PF05491	PF05496		Holliday junction DNA helicase ruvB C-terminus	Holliday junction DNA helicase ruvB N-terminus		IPR008823	IPR008824		DNA helicase, Holliday junction RuvB type, C-terminal	Holliday junction DNA helicase ruvB, N-terminal		GO:0003677|GO:0006281|GO:0006310|GO:0009378	GO:0006281|GO:0006310|GO:0009378
	613	Cluster_17027.1		613	Cluster_1039.1	V43_P6S15P86	V43_P6S15P86_01415	V32_P6A28T40	V32_P6A28T40_01561		0.0001	0.02403	982	1106	125	66	15	255	2		6	S		6	A		0	0	1	0		PF05491	PF05496		Holliday junction DNA helicase ruvB C-terminus	Holliday junction DNA helicase ruvB N-terminus		IPR008823	IPR008824		DNA helicase, Holliday junction RuvB type, C-terminal	Holliday junction DNA helicase ruvB, N-terminal		GO:0003677|GO:0006281|GO:0006310|GO:0009378	GO:0006281|GO:0006310|GO:0009378
	614	Cluster_17028.1		614	Cluster_1039.1	V43_P6S15P86	V43_P6S15P86_01415	V34_P3A8T189	V34_P3A8T189_01892		0.0001	0.02403	982	1106	125	66	15	255	2		6	S		3	A		0	0	0	1		PF05491	PF05496		Holliday junction DNA helicase ruvB C-terminus	Holliday junction DNA helicase ruvB N-terminus		IPR008823	IPR008824		DNA helicase, Holliday junction RuvB type, C-terminal	Holliday junction DNA helicase ruvB, N-terminal		GO:0003677|GO:0006281|GO:0006310|GO:0009378	GO:0006281|GO:0006310|GO:0009378
	615	Cluster_1709.1		615	Cluster_1039.1	V43_P6S15P86	V43_P6S15P86_01415	V40_P2S30T141	V40_P2S30T141_02088		0.0001	0.02403	982	1106	125	66	15	255	2		6	S		2	S		0	1	0	0		PF05491	PF05496		Holliday junction DNA helicase ruvB C-terminus	Holliday junction DNA helicase ruvB N-terminus		IPR008823	IPR008824		DNA helicase, Holliday junction RuvB type, C-terminal	Holliday junction DNA helicase ruvB, N-terminal		GO:0003677|GO:0006281|GO:0006310|GO:0009378	GO:0006281|GO:0006310|GO:0009378
	616	Cluster_17103.1		616	Cluster_1039.1	V01_P9A10T6	V01_P9A10T6_00375	V36_P2S2PM302	V36_P2S2PM302_03312		0.0001	0.02751	981	1128	148	69	16	254	2		9	A		2	S		0	0	0	1		PF05491	PF05496		Holliday junction DNA helicase ruvB C-terminus	Holliday junction DNA helicase ruvB N-terminus		IPR008823	IPR008824		DNA helicase, Holliday junction RuvB type, C-terminal	Holliday junction DNA helicase ruvB, N-terminal		GO:0003677|GO:0006281|GO:0006310|GO:0009378	GO:0006281|GO:0006310|GO:0009378
	617	Cluster_17105.1		617	Cluster_1039.1	V01_P9A10T6	V01_P9A10T6_00375	V37_P2S8PM304	V37_P2S8PM304_02921		0.0001	0.02751	981	1128	148	69	16	254	2		9	A		2	S		0	0	0	1		PF05491	PF05496		Holliday junction DNA helicase ruvB C-terminus	Holliday junction DNA helicase ruvB N-terminus		IPR008823	IPR008824		DNA helicase, Holliday junction RuvB type, C-terminal	Holliday junction DNA helicase ruvB, N-terminal		GO:0003677|GO:0006281|GO:0006310|GO:0009378	GO:0006281|GO:0006310|GO:0009378
	618	Cluster_17118.1		618	Cluster_1039.1	V01_P9A10T6	V01_P9A10T6_00375	V38_P2S17PM301	V38_P2S17PM301_03123		0.0001	0.02751	981	1128	148	69	16	254	2		9	A		2	S		0	0	0	1		PF05491	PF05496		Holliday junction DNA helicase ruvB C-terminus	Holliday junction DNA helicase ruvB N-terminus		IPR008823	IPR008824		DNA helicase, Holliday junction RuvB type, C-terminal	Holliday junction DNA helicase ruvB, N-terminal		GO:0003677|GO:0006281|GO:0006310|GO:0009378	GO:0006281|GO:0006310|GO:0009378
	619	Cluster_1713.1		619	Cluster_1039.1	Vpar_280	VPBB_0999	V43_P6S15P86	V43_P6S15P86_01415		0.0001	0.02907	985	1128	144	65	7	179	3		N	M		6	S		0	0	0	1		PF05491	PF05496		Holliday junction DNA helicase ruvB C-terminus	Holliday junction DNA helicase ruvB N-terminus		IPR008823	IPR008824		DNA helicase, Holliday junction RuvB type, C-terminal	Holliday junction DNA helicase ruvB, N-terminal
	620	Cluster_17132.1		620	Cluster_1039.1	V42_P2S4T144	V42_P2S4T144_00818	V31_P5A7T61	V31_P5A7T61_01745		0.0001	0.036	982	1106	125	66	15	252	2		2	S		5	A		0	0	0	1		PF05491	PF05496		Holliday junction DNA helicase ruvB C-terminus	Holliday junction DNA helicase ruvB N-terminus		IPR008823	IPR008824		DNA helicase, Holliday junction RuvB type, C-terminal	Holliday junction DNA helicase ruvB, N-terminal		GO:0003677|GO:0006281|GO:0006310|GO:0009378	GO:0006281|GO:0006310|GO:0009378
	621	Cluster_1715.1		621	Cluster_1039.1	V42_P2S4T144	V42_P2S4T144_00818	V32_P6A28T40	V32_P6A28T40_01561		0.0001	0.036	982	1106	125	66	15	252	2		2	S		6	A		0	0	0	1		PF05491	PF05496		Holliday junction DNA helicase ruvB C-terminus	Holliday junction DNA helicase ruvB N-terminus		IPR008823	IPR008824		DNA helicase, Holliday junction RuvB type, C-terminal	Holliday junction DNA helicase ruvB, N-terminal		GO:0003677|GO:0006281|GO:0006310|GO:0009378	GO:0006281|GO:0006310|GO:0009378
	622	Cluster_17158.1		622	Cluster_1039.1	V42_P2S4T144	V42_P2S4T144_00818	V34_P3A8T189	V34_P3A8T189_01892		0.0001	0.036	982	1106	125	66	15	252	2		2	S		3	A		0	0	0	1		PF05491	PF05496		Holliday junction DNA helicase ruvB C-terminus	Holliday junction DNA helicase ruvB N-terminus		IPR008823	IPR008824		DNA helicase, Holliday junction RuvB type, C-terminal	Holliday junction DNA helicase ruvB, N-terminal		GO:0003677|GO:0006281|GO:0006310|GO:0009378	GO:0006281|GO:0006310|GO:0009378
	623	Cluster_1716.1		623	Cluster_1039.1	V42_P2S4T144	V42_P2S4T144_00818	V40_P2S30T141	V40_P2S30T141_02088		0.0001	0.036	982	1106	125	66	15	252	2		2	S		2	S		1	0	0	0		PF05491	PF05496		Holliday junction DNA helicase ruvB C-terminus	Holliday junction DNA helicase ruvB N-terminus		IPR008823	IPR008824		DNA helicase, Holliday junction RuvB type, C-terminal	Holliday junction DNA helicase ruvB, N-terminal		GO:0003677|GO:0006281|GO:0006310|GO:0009378	GO:0006281|GO:0006310|GO:0009378
	624	Cluster_17168.1		624	Cluster_1039.1	Valg_262	N646_0113	V31_P5A7T61	V31_P5A7T61_01745		0.0001	0.036	982	1106	125	66	15	252	2		C	P		5	A		0	0	0	1		PF05491	PF05496		Holliday junction DNA helicase ruvB C-terminus	Holliday junction DNA helicase ruvB N-terminus		IPR008823	IPR008824		DNA helicase, Holliday junction RuvB type, C-terminal	Holliday junction DNA helicase ruvB, N-terminal
	625	Cluster_17172.1		625	Cluster_1039.1	Valg_262	N646_0113	V32_P6A28T40	V32_P6A28T40_01561		0.0001	0.036	982	1106	125	66	15	252	2		C	P		6	A		0	0	0	1		PF05491	PF05496		Holliday junction DNA helicase ruvB C-terminus	Holliday junction DNA helicase ruvB N-terminus		IPR008823	IPR008824		DNA helicase, Holliday junction RuvB type, C-terminal	Holliday junction DNA helicase ruvB, N-terminal
	626	Cluster_1723.1		626	Cluster_1039.1	Valg_262	N646_0113	V34_P3A8T189	V34_P3A8T189_01892		0.0001	0.036	982	1106	125	66	15	252	2		C	P		3	A		0	0	0	1		PF05491	PF05496		Holliday junction DNA helicase ruvB C-terminus	Holliday junction DNA helicase ruvB N-terminus		IPR008823	IPR008824		DNA helicase, Holliday junction RuvB type, C-terminal	Holliday junction DNA helicase ruvB, N-terminal
	627	Cluster_1723.2		627	Cluster_1039.1	Valg_262	N646_0113	V40_P2S30T141	V40_P2S30T141_02088		0.0001	0.036	982	1106	125	66	15	252	2		C	P		2	S		0	0	0	1		PF05491	PF05496		Holliday junction DNA helicase ruvB C-terminus	Holliday junction DNA helicase ruvB N-terminus		IPR008823	IPR008824		DNA helicase, Holliday junction RuvB type, C-terminal	Holliday junction DNA helicase ruvB, N-terminal
	628	Cluster_1723.3		628	Cluster_10395.1	V26_P1S5P106	V26_P1S5P106_01608	V19_P1S1T109	V19_P1S1T109_00901		0	9e-05	592	777	186	71	16	176	2		1	S		1	S		1	0	0	0
	629	Cluster_17237.1		629	Cluster_10395.1	V27_P1S3P104	V27_PAS3P104_03111	V19_P1S1T109	V19_P1S1T109_00901		0	9e-05	592	777	186	71	16	176	2		1	S		1	S		1	0	0	0
	630	Cluster_1725.1		630	Cluster_10395.1	V28_P6S34P95	V28_P6S34P95_00055	V19_P1S1T109	V19_P1S1T109_00901		0	9e-05	592	777	186	71	16	176	2		6	S		1	S		0	1	0	0
	631	Cluster_1726.1		631	Cluster_10395.1	V29_P1S30P107	V29_P1S30P107_01622	V19_P1S1T109	V19_P1S1T109_00901		0	9e-05	592	777	186	71	16	176	2		1	S		1	S		1	0	0	0
	632	Cluster_1727.1		632	Cluster_10395.1	V30_P3S12P165	V30_P3S12P165_01163	V19_P1S1T109	V19_P1S1T109_00901		0	9e-05	592	777	186	71	16	176	2		3	S		1	S		0	1	0	0
	633	Cluster_17289.1		633	Cluster_1040.1	V06_P1A73T115	V06_P1A73T115_01753	V04_P4A5T148	V04_P4A5T148_02590		0.0035	0.00761	607	1776	1170	496	0	1	497		1	A		4	A		0	1	0	0		PF01336	PF02938	PF00152	OB-fold nucleic acid binding domain	GAD domain	tRNA synthetases class II (D, K and N)	IPR004365	IPR029351	IPR004364	OB-fold nucleic acid binding domain, AA-tRNA synthetase-type	GAD domain	Aminoacyl-tRNA synthetase, class II (D/K/N)	GO:0003676		GO:0000166|GO:0004812|GO:0005524|GO:0006418			Reactome: REACT_71
	634	Cluster_1730.1		634	Cluster_1040.1	V06_P1A73T115	V06_P1A73T115_01753	V05_P4A8T149	V05_P4A8T149_01328		0.0035	0.00761	607	1776	1170	496	0	1	497		1	A		4	A		0	1	0	0		PF01336	PF02938	PF00152	OB-fold nucleic acid binding domain	GAD domain	tRNA synthetases class II (D, K and N)	IPR004365	IPR029351	IPR004364	OB-fold nucleic acid binding domain, AA-tRNA synthetase-type	GAD domain	Aminoacyl-tRNA synthetase, class II (D/K/N)	GO:0003676		GO:0000166|GO:0004812|GO:0005524|GO:0006418			Reactome: REACT_71
	635	Cluster_17309.1		635	Cluster_1040.1	V06_P1A73T115	V06_P1A73T115_01753	V14_P6S14T42	V14_P6S14T42_02323		0.0035	0.00761	607	1776	1170	496	0	1	497		1	A		6	S		0	0	0	1		PF01336	PF02938	PF00152	OB-fold nucleic acid binding domain	GAD domain	tRNA synthetases class II (D, K and N)	IPR004365	IPR029351	IPR004364	OB-fold nucleic acid binding domain, AA-tRNA synthetase-type	GAD domain	Aminoacyl-tRNA synthetase, class II (D/K/N)	GO:0003676		GO:0000166|GO:0004812|GO:0005524|GO:0006418			Reactome: REACT_71
	636	Cluster_1731.1		636	Cluster_1040.1	V06_P1A73T115	V06_P1A73T115_01753	V18_P1S4T112	V18_P1S4T112_02540		0.0035	0.00761	607	1776	1170	496	0	1	497		1	A		1	S		0	0	1	0		PF01336	PF02938	PF00152	OB-fold nucleic acid binding domain	GAD domain	tRNA synthetases class II (D, K and N)	IPR004365	IPR029351	IPR004364	OB-fold nucleic acid binding domain, AA-tRNA synthetase-type	GAD domain	Aminoacyl-tRNA synthetase, class II (D/K/N)	GO:0003676		GO:0000166|GO:0004812|GO:0005524|GO:0006418			Reactome: REACT_71
	637	Cluster_17348.1		637	Cluster_1040.1	V06_P1A73T115	V06_P1A73T115_01753	V24_P1S3T111	V24_P1S3T111_03010		0.0035	0.00761	607	1776	1170	496	0	1	497		1	A		1	S		0	0	1	0		PF01336	PF02938	PF00152	OB-fold nucleic acid binding domain	GAD domain	tRNA synthetases class II (D, K and N)	IPR004365	IPR029351	IPR004364	OB-fold nucleic acid binding domain, AA-tRNA synthetase-type	GAD domain	Aminoacyl-tRNA synthetase, class II (D/K/N)	GO:0003676		GO:0000166|GO:0004812|GO:0005524|GO:0006418			Reactome: REACT_71
	638	Cluster_1736.1		638	Cluster_1040.1	V17_P4S1T151	V17_P4S1T151_04185	V15_P4S5T153	V15_P4S5T153_00925		0.0035	0.00761	607	1776	1170	496	0	1	497		4	S		4	S		1	0	0	0		PF00152	PF02938		tRNA synthetases class II (D, K and N)	GAD domain		IPR004364	IPR029351		Aminoacyl-tRNA synthetase, class II (D/K/N)	GAD domain		GO:0000166|GO:0004812|GO:0005524|GO:0006418			Reactome: REACT_71
	639	Cluster_17360.1		639	Cluster_1040.1	V17_P4S1T151	V17_P4S1T151_04185	V20_P4S3T152	V20_P4S3T152_01414		0.0035	0.00761	607	1776	1170	496	0	1	497		4	S		4	S		1	0	0	0		PF00152	PF02938		tRNA synthetases class II (D, K and N)	GAD domain		IPR004364	IPR029351		Aminoacyl-tRNA synthetase, class II (D/K/N)	GAD domain		GO:0000166|GO:0004812|GO:0005524|GO:0006418			Reactome: REACT_71
	640	Cluster_17368.1		640	Cluster_1040.1	V17_P4S1T151	V17_P4S1T151_04185	V25_P4S6T154	V25_P4S6T154_02414		0.0035	0.00761	607	1776	1170	496	0	1	497		4	S		4	S		1	0	0	0		PF00152	PF02938		tRNA synthetases class II (D, K and N)	GAD domain		IPR004364	IPR029351		Aminoacyl-tRNA synthetase, class II (D/K/N)	GAD domain		GO:0000166|GO:0004812|GO:0005524|GO:0006418			Reactome: REACT_71
	641	Cluster_1738.1		641	Cluster_10427.1	V07_P2A8T137	V07_P2A8T137_00200	V02_P2A34T133	V02_P2A34T133_00205		0.0262	0.03105	229	1101	873	233	0	1	234		2	A		2	A		1	0	0	0		PF00044	PF02800		Glyceraldehyde 3-phosphate dehydrogenase, NAD binding domain	Glyceraldehyde 3-phosphate dehydrogenase, C-terminal domain		IPR020828	IPR020829		Glyceraldehyde 3-phosphate dehydrogenase, NAD(P) binding domain	Glyceraldehyde 3-phosphate dehydrogenase, catalytic domain		GO:0016620|GO:0055114	GO:0016620|GO:0055114		Reactome: REACT_474	Reactome: REACT_474
	642	Cluster_1740.1		642	Cluster_10427.1	V07_P2A8T137	V07_P2A8T137_00200	V10_P2A27P122	V10_P2A27P122_01328		0.0262	0.03105	229	1101	873	233	0	1	234		2	A		2	A		1	0	0	0		PF00044	PF02800		Glyceraldehyde 3-phosphate dehydrogenase, NAD binding domain	Glyceraldehyde 3-phosphate dehydrogenase, C-terminal domain		IPR020828	IPR020829		Glyceraldehyde 3-phosphate dehydrogenase, NAD(P) binding domain	Glyceraldehyde 3-phosphate dehydrogenase, catalytic domain		GO:0016620|GO:0055114	GO:0016620|GO:0055114		Reactome: REACT_474	Reactome: REACT_474
	643	Cluster_1741.1		643	Cluster_10427.1	V07_P2A8T137	V07_P2A8T137_00200	V22_P2S10T140	V22_P2S10TA40_01973		0.0262	0.03105	229	1101	873	233	0	1	234		2	A		2	S		0	0	1	0		PF00044	PF02800		Glyceraldehyde 3-phosphate dehydrogenase, NAD binding domain	Glyceraldehyde 3-phosphate dehydrogenase, C-terminal domain		IPR020828	IPR020829		Glyceraldehyde 3-phosphate dehydrogenase, NAD(P) binding domain	Glyceraldehyde 3-phosphate dehydrogenase, catalytic domain		GO:0016620|GO:0055114	GO:0016620|GO:0055114		Reactome: REACT_474	Reactome: REACT_474
	644	Cluster_1742.1		644	Cluster_10427.1	V37_P2S8PM304	V37_P2S8PM304_03530	V36_P2S2PM302	V36_P2S2PM302_03535		0.0262	0.03105	229	1101	873	233	0	1	234		2	S		2	S		1	0	0	0		PF02800	PF00044		Glyceraldehyde 3-phosphate dehydrogenase, C-terminal domain	Glyceraldehyde 3-phosphate dehydrogenase, NAD binding domain		IPR020829	IPR020828		Glyceraldehyde 3-phosphate dehydrogenase, catalytic domain	Glyceraldehyde 3-phosphate dehydrogenase, NAD(P) binding domain		GO:0016620|GO:0055114	GO:0016620|GO:0055114		Reactome: REACT_474	Reactome: REACT_474
	645	Cluster_1743.1		645	Cluster_10427.1	V37_P2S8PM304	V37_P2S8PM304_03530	V38_P2S17PM301	V38_P2S17PM301_01019		0.0262	0.03105	229	1101	873	233	0	1	234		2	S		2	S		1	0	0	0		PF02800	PF00044		Glyceraldehyde 3-phosphate dehydrogenase, C-terminal domain	Glyceraldehyde 3-phosphate dehydrogenase, NAD binding domain		IPR020829	IPR020828		Glyceraldehyde 3-phosphate dehydrogenase, catalytic domain	Glyceraldehyde 3-phosphate dehydrogenase, NAD(P) binding domain		GO:0016620|GO:0055114	GO:0016620|GO:0055114		Reactome: REACT_474	Reactome: REACT_474
	646	Cluster_1745.1		646	Cluster_1044.1	Valg_262	N646_3416	Vpar_280	VPBB_A1549		0.0003	0.00757	790	902	113	10	1	77	2		C	P		N	M		0	0	0	1		PF00126	PF03466		Bacterial regulatory helix-turn-helix protein, lysR family	LysR substrate binding domain		IPR000847	IPR005119		Transcription regulator HTH, LysR	LysR, substrate-binding
	647	Cluster_17458.1		647	Cluster_10443.1	V43_P6S15P86	V43_P6S15P86_00492	Valg_262	N646_2230		0	0.00108	229	524	296	117	3	94	5		6	S		C	P		0	0	0	1		PF00528	PF12911		Binding-protein-dependent transport system inner membrane component	N-terminal TM domain of oligopeptide transport permease C		IPR000515	IPR025966		ABC transporter type 1, transmembrane domain MetI-like	Oligopeptide transport permease C-like, N-terminal domain		GO:0006810|GO:0016020
	648	Cluster_17459.1		648	Cluster_10443.1	V43_P6S15P86	V43_P6S15P86_00492	V41_P2S12T139	V41_P2S12T139_00073		0	0.00138	190	452	263	116	1	90	5		6	S		2	S		0	1	0	0		PF00528	PF12911		Binding-protein-dependent transport system inner membrane component	N-terminal TM domain of oligopeptide transport permease C		IPR000515	IPR025966		ABC transporter type 1, transmembrane domain MetI-like	Oligopeptide transport permease C-like, N-terminal domain		GO:0006810|GO:0016020
	649	Cluster_1749.1		649	Cluster_10443.1	V43_P6S15P86	V43_P6S15P86_00492	V42_P2S4T144	V42_P2S4T144_01423		0	0.00138	190	452	263	116	1	90	5		6	S		2	S		0	1	0	0		PF00528	PF12911		Binding-protein-dependent transport system inner membrane component	N-terminal TM domain of oligopeptide transport permease C		IPR000515	IPR025966		ABC transporter type 1, transmembrane domain MetI-like	Oligopeptide transport permease C-like, N-terminal domain		GO:0006810|GO:0016020
	650	Cluster_17491.1		650	Cluster_1045.1	V27_P1S3P104	V27_PAS3P104_00090	V26_P1S5P106	V26_P1S5P106_00946		0.0048	0.01402	367	951	585	348	0	1	349		1	S		1	S		1	0	0	0		PF00892	PF00892		EamA-like transporter family	EamA-like transporter family		IPR000620	IPR000620		EamA domain	EamA domain		GO:0016020|GO:0016021	GO:0016020|GO:0016021
	651	Cluster_175.1		651	Cluster_1045.1	V28_P6S34P95	V28_P6S34P95_00613	V26_P1S5P106	V26_P1S5P106_00946		0.0048	0.01402	367	951	585	348	0	1	349		6	S		1	S		0	1	0	0		PF00892	PF00892		EamA-like transporter family	EamA-like transporter family		IPR000620	IPR000620		EamA domain	EamA domain		GO:0016020|GO:0016021	GO:0016020|GO:0016021
	652	Cluster_1750.1		652	Cluster_1045.1	V30_P3S12P165	V30_P3S12P165_00974	V26_P1S5P106	V26_P1S5P106_00946		0.0048	0.01402	367	951	585	348	0	1	349		3	S		1	S		0	1	0	0		PF00892	PF00892		EamA-like transporter family	EamA-like transporter family		IPR000620	IPR000620		EamA domain	EamA domain		GO:0016020|GO:0016021	GO:0016020|GO:0016021
	653	Cluster_17504.1		653	Cluster_10462.1	Vpar_280	VPBB_A0967	V43_P6S15P86	V43_P6S15P86_04095		0.0016	0.00843	329	605	277	141	13	117	4		N	M		6	S		0	0	0	1		PF02885	PF00591		Glycosyl transferase family, helical bundle domain	Glycosyl transferase family, a/b domain		IPR017459	IPR000312		Glycosyl transferase family 3, N-terminal domain	Glycosyl transferase, family 3
	654	Cluster_17509.1		654	Cluster_10462.1	Vpar_280	VPBB_A0967	V41_P2S12T139	V41_P2S12T139_00208		0.0017	0.0148	352	551	200	108	8	119	4		N	M		2	S		0	0	0	1		PF02885	PF00591		Glycosyl transferase family, helical bundle domain	Glycosyl transferase family, a/b domain		IPR017459	IPR000312		Glycosyl transferase family 3, N-terminal domain	Glycosyl transferase, family 3
	655	Cluster_17514.1		655	Cluster_10462.1	Vpar_280	VPBB_A0967	V42_P2S4T144	V42_P2S4T144_00784		0.0017	0.0148	352	551	200	108	8	119	4		N	M		2	S		0	0	0	1		PF02885	PF00591		Glycosyl transferase family, helical bundle domain	Glycosyl transferase family, a/b domain		IPR017459	IPR000312		Glycosyl transferase family 3, N-terminal domain	Glycosyl transferase, family 3
	656	Cluster_1752.1		656	Cluster_1047.1	V42_P2S4T144	V42_P2S4T144_02715	V41_P2S12T139	V41_P2S12T139_01767		0.0071	0.02601	79	624	546	261	0	1	262		2	S		2	S		1	0	0	0		PF00265			Thymidine kinase			IPR001267			Thymidine kinase			GO:0004797|GO:0005524			KEGG: 00240+2.7.1.21|KEGG: 00983+2.7.1.21|MetaCyc: PWY-7199
	657	Cluster_17525.1		657	Cluster_10471.1	Vpar_280	VPBB_0899	V12_P9A6T4	V12_P9A6T4_02874		0.0013	0.03801	2764	2838	75	35	4	831	2		N	M		9	A		0	0	0	1		PF00873			AcrB/AcrD/AcrF family			IPR001036			Acriflavin resistance protein
	658	Cluster_17579.1		658	Cluster_10474.1	V42_P2S4T144	V42_P2S4T144_01496	V41_P2S12T139	V41_P2S12T139_02423		0.006	0.00307	211	816	606	313	0	1	314		2	S		2	S		1	0	0	0		PF12849			PBP superfamily domain			IPR024370			PBP domain
	659	Cluster_1758.1		659	Cluster_1048.1	V26_P1S5P106	V26_P1S5P106_01730	V27_P1S3P104	V27_PAS3P104_01444		0.0064	0.02548	496	1104	609	270	0	1	271		1	S		1	S		1	0	0	0		PF08645	PF00475		Polynucleotide kinase 3 phosphatase	Imidazoleglycerol-phosphate dehydratase		IPR013954	IPR000807		Polynucleotide kinase 3 phosphatase	Imidazoleglycerol-phosphate dehydratase			GO:0000105|GO:0004424			KEGG: 00340+4.2.1.19|UniPathway: UPA00031
	660	Cluster_1759.1		660	Cluster_1048.1	V26_P1S5P106	V26_P1S5P106_01730	V28_P6S34P95	V28_P6S34P95_00733		0.0064	0.02548	496	1104	609	270	0	1	271		1	S		6	S		0	1	0	0		PF08645	PF00475		Polynucleotide kinase 3 phosphatase	Imidazoleglycerol-phosphate dehydratase		IPR013954	IPR000807		Polynucleotide kinase 3 phosphatase	Imidazoleglycerol-phosphate dehydratase			GO:0000105|GO:0004424			KEGG: 00340+4.2.1.19|UniPathway: UPA00031
	661	Cluster_1761.1		661	Cluster_1048.1	V26_P1S5P106	V26_P1S5P106_01730	V29_P1S30P107	V29_P1S30P107_02498		0.0064	0.02548	496	1104	609	270	0	1	271		1	S		1	S		1	0	0	0		PF08645	PF00475		Polynucleotide kinase 3 phosphatase	Imidazoleglycerol-phosphate dehydratase		IPR013954	IPR000807		Polynucleotide kinase 3 phosphatase	Imidazoleglycerol-phosphate dehydratase			GO:0000105|GO:0004424			KEGG: 00340+4.2.1.19|UniPathway: UPA00031
	662	Cluster_17620.1		662	Cluster_1048.1	V26_P1S5P106	V26_P1S5P106_01730	V30_P3S12P165	V30_P3S12P165_01393		0.0064	0.02548	496	1104	609	270	0	1	271		1	S		3	S		0	1	0	0		PF08645	PF00475		Polynucleotide kinase 3 phosphatase	Imidazoleglycerol-phosphate dehydratase		IPR013954	IPR000807		Polynucleotide kinase 3 phosphatase	Imidazoleglycerol-phosphate dehydratase			GO:0000105|GO:0004424			KEGG: 00340+4.2.1.19|UniPathway: UPA00031
	663	Cluster_1764.1		663	Cluster_1048.1	V42_P2S4T144	V42_P2S4T144_01938	V41_P2S12T139	V41_P2S12T139_02088		0.0064	0.02548	496	1104	609	270	0	1	271		2	S		2	S		1	0	0	0		PF00475	PF08645		Imidazoleglycerol-phosphate dehydratase	Polynucleotide kinase 3 phosphatase		IPR000807	IPR013954		Imidazoleglycerol-phosphate dehydratase	Polynucleotide kinase 3 phosphatase		GO:0000105|GO:0004424			KEGG: 00340+4.2.1.19|UniPathway: UPA00031
	664	Cluster_17647.1		664	Cluster_105.1	V06_P1A73T115	V06_P1A73T115_00296	V04_P4A5T148	V04_P4A5T148_03483		0.0028	0.00425	124	1554	1431	634	0	1	635		1	A		4	A		0	1	0	0		PF00479	PF02781		Glucose-6-phosphate dehydrogenase, NAD binding domain	Glucose-6-phosphate dehydrogenase, C-terminal domain		IPR022674	IPR022675		Glucose-6-phosphate dehydrogenase, NAD-binding	Glucose-6-phosphate dehydrogenase, C-terminal		GO:0004345|GO:0006006|GO:0050661|GO:0055114	GO:0004345|GO:0006006|GO:0050661|GO:0055114		KEGG: 00030+1.1.1.49|KEGG: 00480+1.1.1.49|MetaCyc: PWY-7268|UniPathway: UPA00115	KEGG: 00030+1.1.1.49|KEGG: 00480+1.1.1.49|MetaCyc: PWY-7268|UniPathway: UPA00115
	665	Cluster_1766.1		665	Cluster_105.1	V06_P1A73T115	V06_P1A73T115_00296	V05_P4A8T149	V05_P4A8T149_02851		0.0028	0.00425	124	1554	1431	634	0	1	635		1	A		4	A		0	1	0	0		PF00479	PF02781		Glucose-6-phosphate dehydrogenase, NAD binding domain	Glucose-6-phosphate dehydrogenase, C-terminal domain		IPR022674	IPR022675		Glucose-6-phosphate dehydrogenase, NAD-binding	Glucose-6-phosphate dehydrogenase, C-terminal		GO:0004345|GO:0006006|GO:0050661|GO:0055114	GO:0004345|GO:0006006|GO:0050661|GO:0055114		KEGG: 00030+1.1.1.49|KEGG: 00480+1.1.1.49|MetaCyc: PWY-7268|UniPathway: UPA00115	KEGG: 00030+1.1.1.49|KEGG: 00480+1.1.1.49|MetaCyc: PWY-7268|UniPathway: UPA00115
	666	Cluster_1768.1		666	Cluster_105.1	V06_P1A73T115	V06_P1A73T115_00296	V14_P6S14T42	V14_P6S14T42_03171		0.0028	0.00425	124	1554	1431	634	0	1	635		1	A		6	S		0	0	0	1		PF00479	PF02781		Glucose-6-phosphate dehydrogenase, NAD binding domain	Glucose-6-phosphate dehydrogenase, C-terminal domain		IPR022674	IPR022675		Glucose-6-phosphate dehydrogenase, NAD-binding	Glucose-6-phosphate dehydrogenase, C-terminal		GO:0004345|GO:0006006|GO:0050661|GO:0055114	GO:0004345|GO:0006006|GO:0050661|GO:0055114		KEGG: 00030+1.1.1.49|KEGG: 00480+1.1.1.49|MetaCyc: PWY-7268|UniPathway: UPA00115	KEGG: 00030+1.1.1.49|KEGG: 00480+1.1.1.49|MetaCyc: PWY-7268|UniPathway: UPA00115
	667	Cluster_1769.1		667	Cluster_105.1	V06_P1A73T115	V06_P1A73T115_00296	V18_P1S4T112	V18_P1S4T112_01556		0.0028	0.00425	124	1554	1431	634	0	1	635		1	A		1	S		0	0	1	0		PF00479	PF02781		Glucose-6-phosphate dehydrogenase, NAD binding domain	Glucose-6-phosphate dehydrogenase, C-terminal domain		IPR022674	IPR022675		Glucose-6-phosphate dehydrogenase, NAD-binding	Glucose-6-phosphate dehydrogenase, C-terminal		GO:0004345|GO:0006006|GO:0050661|GO:0055114	GO:0004345|GO:0006006|GO:0050661|GO:0055114		KEGG: 00030+1.1.1.49|KEGG: 00480+1.1.1.49|MetaCyc: PWY-7268|UniPathway: UPA00115	KEGG: 00030+1.1.1.49|KEGG: 00480+1.1.1.49|MetaCyc: PWY-7268|UniPathway: UPA00115
	668	Cluster_17693.1		668	Cluster_105.1	V06_P1A73T115	V06_P1A73T115_00296	V24_P1S3T111	V24_P1S3T111_02848		0.0028	0.00425	124	1554	1431	634	0	1	635		1	A		1	S		0	0	1	0		PF00479	PF02781		Glucose-6-phosphate dehydrogenase, NAD binding domain	Glucose-6-phosphate dehydrogenase, C-terminal domain		IPR022674	IPR022675		Glucose-6-phosphate dehydrogenase, NAD-binding	Glucose-6-phosphate dehydrogenase, C-terminal		GO:0004345|GO:0006006|GO:0050661|GO:0055114	GO:0004345|GO:0006006|GO:0050661|GO:0055114		KEGG: 00030+1.1.1.49|KEGG: 00480+1.1.1.49|MetaCyc: PWY-7268|UniPathway: UPA00115	KEGG: 00030+1.1.1.49|KEGG: 00480+1.1.1.49|MetaCyc: PWY-7268|UniPathway: UPA00115
	669	Cluster_1771.1		669	Cluster_1051.1	Vpar_280	VPBB_1064	V43_P6S15P86	V43_P6S15P86_02099		0	0.00464	145	320	176	85	6	132	4		N	M		6	S		0	0	0	1		PF08029	PF01634		HisG, C-terminal domain	ATP phosphoribosyltransferase		IPR013115	IPR013820		Histidine biosynthesis HisG, C-terminal	ATP phosphoribosyltransferase, catalytic domain
	670	Cluster_17725.1		670	Cluster_10516.1	V04_P4A5T148	V04_P4A5T148_02497	V09_P4A23P171	V09_P4A23P171_03511		0.0001	0.00181	1	53	53	13	0	108	2		4	A		4	A		1	0	0	0		PF00959			Phage lysozyme			IPR002196			Glycoside hydrolase, family 24			GO:0003796|GO:0009253|GO:0016998
	671	Cluster_1776.1		671	Cluster_10516.1	V05_P4A8T149	V05_P4A8T149_01856	V09_P4A23P171	V09_P4A23P171_03511		0.0001	0.00181	1	53	53	13	0	108	2		4	A		4	A		1	0	0	0		PF00959			Phage lysozyme			IPR002196			Glycoside hydrolase, family 24			GO:0003796|GO:0009253|GO:0016998
	672	Cluster_17769.1		672	Cluster_10516.1	V11_P1A41T118	V11_P1A41T118_01048	V09_P4A23P171	V09_P4A23P171_03511		0.0001	0.00181	1	53	53	13	0	108	2		1	A		4	A		0	1	0	0		PF00959			Phage lysozyme			IPR002196			Glycoside hydrolase, family 24			GO:0003796|GO:0009253|GO:0016998
	673	Cluster_1777.1		673	Cluster_10516.1	V14_P6S14T42	V14_P6S14T42_01520	V09_P4A23P171	V09_P4A23P171_03511		0.0001	0.00181	1	53	53	13	0	108	2		6	S		4	A		0	0	0	1		PF00959			Phage lysozyme			IPR002196			Glycoside hydrolase, family 24			GO:0003796|GO:0009253|GO:0016998
	674	Cluster_17778.1		674	Cluster_10516.1	V23_P3S9T160	V23_P3S9T160_03225	V09_P4A23P171	V09_P4A23P171_03511		0.0001	0.00181	1	53	53	13	0	108	2		3	S		4	A		0	0	0	1		PF00959			Phage lysozyme			IPR002196			Glycoside hydrolase, family 24			GO:0003796|GO:0009253|GO:0016998
	675	Cluster_1779.1		675	Cluster_10516.1	V04_P4A5T148	V04_P4A5T148_02497	V36_P2S2PM302	V36_P2S2PM302_02852		0.0004	0.01832	463	497	35	7	0	130	2		4	A		2	S		0	0	0	1		PF00959			Phage lysozyme			IPR002196			Glycoside hydrolase, family 24			GO:0003796|GO:0009253|GO:0016998
	676	Cluster_17792.1		676	Cluster_10516.1	V04_P4A5T148	V04_P4A5T148_02497	V37_P2S8PM304	V37_P2S8PM304_03644		0.0004	0.01832	463	497	35	7	0	130	2		4	A		2	S		0	0	0	1		PF00959			Phage lysozyme			IPR002196			Glycoside hydrolase, family 24			GO:0003796|GO:0009253|GO:0016998
	677	Cluster_17806.1		677	Cluster_10516.1	V04_P4A5T148	V04_P4A5T148_02497	V38_P2S17PM301	V38_P2S17PM301_01958		0.0004	0.01832	463	497	35	7	0	130	2		4	A		2	S		0	0	0	1		PF00959			Phage lysozyme			IPR002196			Glycoside hydrolase, family 24			GO:0003796|GO:0009253|GO:0016998
	678	Cluster_17817.1		678	Cluster_10516.1	V05_P4A8T149	V05_P4A8T149_01856	V36_P2S2PM302	V36_P2S2PM302_02852		0.0004	0.01832	463	497	35	7	0	130	2		4	A		2	S		0	0	0	1		PF00959			Phage lysozyme			IPR002196			Glycoside hydrolase, family 24			GO:0003796|GO:0009253|GO:0016998
	679	Cluster_17822.1		679	Cluster_10516.1	V05_P4A8T149	V05_P4A8T149_01856	V37_P2S8PM304	V37_P2S8PM304_03644		0.0004	0.01832	463	497	35	7	0	130	2		4	A		2	S		0	0	0	1		PF00959			Phage lysozyme			IPR002196			Glycoside hydrolase, family 24			GO:0003796|GO:0009253|GO:0016998
	680	Cluster_17841.1		680	Cluster_10516.1	V05_P4A8T149	V05_P4A8T149_01856	V38_P2S17PM301	V38_P2S17PM301_01958		0.0004	0.01832	463	497	35	7	0	130	2		4	A		2	S		0	0	0	1		PF00959			Phage lysozyme			IPR002196			Glycoside hydrolase, family 24			GO:0003796|GO:0009253|GO:0016998
	681	Cluster_179.1		681	Cluster_10516.1	V11_P1A41T118	V11_P1A41T118_01048	V36_P2S2PM302	V36_P2S2PM302_02852		0.0004	0.01832	463	497	35	7	0	130	2		1	A		2	S		0	0	0	1		PF00959			Phage lysozyme			IPR002196			Glycoside hydrolase, family 24			GO:0003796|GO:0009253|GO:0016998
	682	Cluster_17916.1		682	Cluster_10516.1	V11_P1A41T118	V11_P1A41T118_01048	V37_P2S8PM304	V37_P2S8PM304_03644		0.0004	0.01832	463	497	35	7	0	130	2		1	A		2	S		0	0	0	1		PF00959			Phage lysozyme			IPR002196			Glycoside hydrolase, family 24			GO:0003796|GO:0009253|GO:0016998
	683	Cluster_1793.3		683	Cluster_10516.1	V11_P1A41T118	V11_P1A41T118_01048	V38_P2S17PM301	V38_P2S17PM301_01958		0.0004	0.01832	463	497	35	7	0	130	2		1	A		2	S		0	0	0	1		PF00959			Phage lysozyme			IPR002196			Glycoside hydrolase, family 24			GO:0003796|GO:0009253|GO:0016998
	684	Cluster_1794.1		684	Cluster_10516.1	V14_P6S14T42	V14_P6S14T42_01520	V36_P2S2PM302	V36_P2S2PM302_02852		0.0004	0.01832	463	497	35	7	0	130	2		6	S		2	S		0	1	0	0		PF00959			Phage lysozyme			IPR002196			Glycoside hydrolase, family 24			GO:0003796|GO:0009253|GO:0016998
	685	Cluster_1794.2		685	Cluster_10516.1	V14_P6S14T42	V14_P6S14T42_01520	V37_P2S8PM304	V37_P2S8PM304_03644		0.0004	0.01832	463	497	35	7	0	130	2		6	S		2	S		0	1	0	0		PF00959			Phage lysozyme			IPR002196			Glycoside hydrolase, family 24			GO:0003796|GO:0009253|GO:0016998
	686	Cluster_17949.1		686	Cluster_10516.1	V14_P6S14T42	V14_P6S14T42_01520	V38_P2S17PM301	V38_P2S17PM301_01958		0.0004	0.01832	463	497	35	7	0	130	2		6	S		2	S		0	1	0	0		PF00959			Phage lysozyme			IPR002196			Glycoside hydrolase, family 24			GO:0003796|GO:0009253|GO:0016998
	687	Cluster_1796.1		687	Cluster_10516.1	V23_P3S9T160	V23_P3S9T160_03225	V36_P2S2PM302	V36_P2S2PM302_02852		0.0004	0.01832	463	497	35	7	0	130	2		3	S		2	S		0	1	0	0		PF00959			Phage lysozyme			IPR002196			Glycoside hydrolase, family 24			GO:0003796|GO:0009253|GO:0016998
	688	Cluster_17987.1		688	Cluster_10516.1	V23_P3S9T160	V23_P3S9T160_03225	V37_P2S8PM304	V37_P2S8PM304_03644		0.0004	0.01832	463	497	35	7	0	130	2		3	S		2	S		0	1	0	0		PF00959			Phage lysozyme			IPR002196			Glycoside hydrolase, family 24			GO:0003796|GO:0009253|GO:0016998
	689	Cluster_18.1		689	Cluster_10516.1	V23_P3S9T160	V23_P3S9T160_03225	V38_P2S17PM301	V38_P2S17PM301_01958		0.0004	0.01832	463	497	35	7	0	130	2		3	S		2	S		0	1	0	0		PF00959			Phage lysozyme			IPR002196			Glycoside hydrolase, family 24			GO:0003796|GO:0009253|GO:0016998
	690	Cluster_180.1		690	Cluster_10517.1	Vpar_280	VPBB_2836	V41_P2S12T139	V41_P2S12T139_00193		0	0.0012	64	248	185	77	3	254	3		N	M		2	S		0	0	0	1		PF02541			Ppx/GppA phosphatase family			IPR003695			Ppx/GppA phosphatase
	691	Cluster_1800.1		691	Cluster_10517.1	Vpar_280	VPBB_2836	V42_P2S4T144	V42_P2S4T144_00894		0	0.0012	64	248	185	77	3	254	3		N	M		2	S		0	0	0	1		PF02541			Ppx/GppA phosphatase family			IPR003695			Ppx/GppA phosphatase
	692	Cluster_18017.1		692	Cluster_10517.1	Vpar_280	VPBB_2836	Valg_262	N646_2098		0	0.00327	1	248	248	78	4	253	3		N	M		C	P		0	0	0	1		PF02541			Ppx/GppA phosphatase family			IPR003695			Ppx/GppA phosphatase
	693	Cluster_18028.1		693	Cluster_1052.1	V08_P9A1T1	V08_P9A1T1_01644	V04_P4A5T148	V04_P4A5T148_00427		0.0248	0.03169	118	537	420	225	0	1	226		9	A		4	A		0	1	0	0		PF02810			SEC-C motif			IPR004027			SEC-C motif
	694	Cluster_18031.1		694	Cluster_1052.1	V08_P9A1T1	V08_P9A1T1_01644	V05_P4A8T149	V05_P4A8T149_02268		0.0248	0.03169	118	537	420	225	0	1	226		9	A		4	A		0	1	0	0		PF02810			SEC-C motif			IPR004027			SEC-C motif
	695	Cluster_1807.1		695	Cluster_1052.1	V08_P9A1T1	V08_P9A1T1_01644	V06_P1A73T115	V06_P1A73T115_01693		0.0248	0.03169	118	537	420	225	0	1	226		9	A		1	A		0	1	0	0		PF02810			SEC-C motif			IPR004027			SEC-C motif
	696	Cluster_18079.1		696	Cluster_1052.1	V08_P9A1T1	V08_P9A1T1_01644	V14_P6S14T42	V14_P6S14T42_00243		0.0248	0.03169	118	537	420	225	0	1	226		9	A		6	S		0	0	0	1		PF02810			SEC-C motif			IPR004027			SEC-C motif
	697	Cluster_1808.1		697	Cluster_1052.1	V08_P9A1T1	V08_P9A1T1_01644	V18_P1S4T112	V18_P1S4T112_02654		0.0248	0.03169	118	537	420	225	0	1	226		9	A		1	S		0	0	0	1		PF02810			SEC-C motif			IPR004027			SEC-C motif
	698	Cluster_18088.1		698	Cluster_1052.1	V08_P9A1T1	V08_P9A1T1_01644	V24_P1S3T111	V24_P1S3T111_00502		0.0248	0.03169	118	537	420	225	0	1	226		9	A		1	S		0	0	0	1		PF02810			SEC-C motif			IPR004027			SEC-C motif
	699	Cluster_181.2		699	Cluster_1052.1	V27_P1S3P104	V27_PAS3P104_01293	V28_P6S34P95	V28_P6S34P95_01673		0.0248	0.03169	118	537	420	225	0	1	226		1	S		6	S		0	1	0	0		PF02810			SEC-C motif			IPR004027			SEC-C motif
	700	Cluster_1810.1		700	Cluster_1052.1	V27_P1S3P104	V27_PAS3P104_01293	V29_P1S30P107	V29_P1S30P107_01674		0.0248	0.03169	118	537	420	225	0	1	226		1	S		1	S		1	0	0	0		PF02810			SEC-C motif			IPR004027			SEC-C motif
	701	Cluster_18117.1		701	Cluster_1052.1	V27_P1S3P104	V27_PAS3P104_01293	V30_P3S12P165	V30_P3S12P165_03080		0.0248	0.03169	118	537	420	225	0	1	226		1	S		3	S		0	1	0	0		PF02810			SEC-C motif			IPR004027			SEC-C motif
	702	Cluster_1812.1		702	Cluster_10525.1	Vmet_209	VIB_000318	V41_P2S12T139	V41_P2S12T139_03020		0	0.01001	2071	2180	110	33	2	464	2		N	N		2	S		0	0	0	1		PF00456	PF00456		Transketolase, thiamine diphosphate binding domain	Transketolase, thiamine diphosphate binding domain		IPR005474	IPR005474		Transketolase, N-terminal	Transketolase, N-terminal
	703	Cluster_18128.1		703	Cluster_10525.1	Vmet_209	VIB_000318	V42_P2S4T144	V42_P2S4T144_02393		0	0.01001	2071	2180	110	33	2	464	2		N	N		2	S		0	0	0	1		PF00456	PF00456		Transketolase, thiamine diphosphate binding domain	Transketolase, thiamine diphosphate binding domain		IPR005474	IPR005474		Transketolase, N-terminal	Transketolase, N-terminal
	704	Cluster_18142.1		704	Cluster_10525.1	Vmet_209	VIB_000318	Valg_262	N646_1612		0.0001	0.0119	2071	2180	110	33	2	462	2		N	N		C	P		0	0	0	1		PF00456	PF00456		Transketolase, thiamine diphosphate binding domain	Transketolase, thiamine diphosphate binding domain		IPR005474	IPR005474		Transketolase, N-terminal	Transketolase, N-terminal
	705	Cluster_1815.1		705	Cluster_10525.1	V31_P5A7T61	V31_P5A7T61_00153	V41_P2S12T139	V41_P2S12T139_03020		0.0001	0.01226	2071	2177	107	32	2	469	2		5	A		2	S		0	0	0	1		PF00456	PF00456		Transketolase, thiamine diphosphate binding domain	Transketolase, thiamine diphosphate binding domain		IPR005474	IPR005474		Transketolase, N-terminal	Transketolase, N-terminal					KEGG: 00730+2.2.1.7|KEGG: 00900+2.2.1.7|MetaCyc: PWY-6891|MetaCyc: PWY-6892|MetaCyc: PWY-7560|UniPathway: UPA00064	KEGG: 00730+2.2.1.7|KEGG: 00900+2.2.1.7|MetaCyc: PWY-6891|MetaCyc: PWY-6892|MetaCyc: PWY-7560|UniPathway: UPA00064
	706	Cluster_18176.1		706	Cluster_10525.1	V31_P5A7T61	V31_P5A7T61_00153	V42_P2S4T144	V42_P2S4T144_02393		0.0001	0.01226	2071	2177	107	32	2	469	2		5	A		2	S		0	0	0	1		PF00456	PF00456		Transketolase, thiamine diphosphate binding domain	Transketolase, thiamine diphosphate binding domain		IPR005474	IPR005474		Transketolase, N-terminal	Transketolase, N-terminal					KEGG: 00730+2.2.1.7|KEGG: 00900+2.2.1.7|MetaCyc: PWY-6891|MetaCyc: PWY-6892|MetaCyc: PWY-7560|UniPathway: UPA00064	KEGG: 00730+2.2.1.7|KEGG: 00900+2.2.1.7|MetaCyc: PWY-6891|MetaCyc: PWY-6892|MetaCyc: PWY-7560|UniPathway: UPA00064
	707	Cluster_1819.1		707	Cluster_10525.1	V32_P6A28T40	V32_P6A28T40_01494	V41_P2S12T139	V41_P2S12T139_03020		0.0001	0.01226	2071	2177	107	32	2	469	2		6	A		2	S		0	0	0	1		PF00456	PF00456		Transketolase, thiamine diphosphate binding domain	Transketolase, thiamine diphosphate binding domain		IPR005474	IPR005474		Transketolase, N-terminal	Transketolase, N-terminal					KEGG: 00730+2.2.1.7|KEGG: 00900+2.2.1.7|MetaCyc: PWY-6891|MetaCyc: PWY-6892|MetaCyc: PWY-7560|UniPathway: UPA00064	KEGG: 00730+2.2.1.7|KEGG: 00900+2.2.1.7|MetaCyc: PWY-6891|MetaCyc: PWY-6892|MetaCyc: PWY-7560|UniPathway: UPA00064
	708	Cluster_182.1		708	Cluster_10525.1	V32_P6A28T40	V32_P6A28T40_01494	V42_P2S4T144	V42_P2S4T144_02393		0.0001	0.01226	2071	2177	107	32	2	469	2		6	A		2	S		0	0	0	1		PF00456	PF00456		Transketolase, thiamine diphosphate binding domain	Transketolase, thiamine diphosphate binding domain		IPR005474	IPR005474		Transketolase, N-terminal	Transketolase, N-terminal					KEGG: 00730+2.2.1.7|KEGG: 00900+2.2.1.7|MetaCyc: PWY-6891|MetaCyc: PWY-6892|MetaCyc: PWY-7560|UniPathway: UPA00064	KEGG: 00730+2.2.1.7|KEGG: 00900+2.2.1.7|MetaCyc: PWY-6891|MetaCyc: PWY-6892|MetaCyc: PWY-7560|UniPathway: UPA00064
	709	Cluster_1820.1		709	Cluster_10525.1	V34_P3A8T189	V34_P3A8T189_03177	V41_P2S12T139	V41_P2S12T139_03020		0.0001	0.01226	2071	2177	107	32	2	469	2		3	A		2	S		0	0	0	1		PF00456	PF00456		Transketolase, thiamine diphosphate binding domain	Transketolase, thiamine diphosphate binding domain		IPR005474	IPR005474		Transketolase, N-terminal	Transketolase, N-terminal					KEGG: 00730+2.2.1.7|KEGG: 00900+2.2.1.7|MetaCyc: PWY-6891|MetaCyc: PWY-6892|MetaCyc: PWY-7560|UniPathway: UPA00064	KEGG: 00730+2.2.1.7|KEGG: 00900+2.2.1.7|MetaCyc: PWY-6891|MetaCyc: PWY-6892|MetaCyc: PWY-7560|UniPathway: UPA00064
	710	Cluster_18203.1		710	Cluster_10525.1	V34_P3A8T189	V34_P3A8T189_03177	V42_P2S4T144	V42_P2S4T144_02393		0.0001	0.01226	2071	2177	107	32	2	469	2		3	A		2	S		0	0	0	1		PF00456	PF00456		Transketolase, thiamine diphosphate binding domain	Transketolase, thiamine diphosphate binding domain		IPR005474	IPR005474		Transketolase, N-terminal	Transketolase, N-terminal					KEGG: 00730+2.2.1.7|KEGG: 00900+2.2.1.7|MetaCyc: PWY-6891|MetaCyc: PWY-6892|MetaCyc: PWY-7560|UniPathway: UPA00064	KEGG: 00730+2.2.1.7|KEGG: 00900+2.2.1.7|MetaCyc: PWY-6891|MetaCyc: PWY-6892|MetaCyc: PWY-7560|UniPathway: UPA00064
	711	Cluster_18209.1		711	Cluster_10525.1	V40_P2S30T141	V40_P2S30T141_00734	V41_P2S12T139	V41_P2S12T139_03020		0.0001	0.01226	2071	2177	107	32	2	469	2		2	S		2	S		1	0	0	0		PF00456	PF00456		Transketolase, thiamine diphosphate binding domain	Transketolase, thiamine diphosphate binding domain		IPR005474	IPR005474		Transketolase, N-terminal	Transketolase, N-terminal					KEGG: 00730+2.2.1.7|KEGG: 00900+2.2.1.7|MetaCyc: PWY-6891|MetaCyc: PWY-6892|MetaCyc: PWY-7560|UniPathway: UPA00064	KEGG: 00730+2.2.1.7|KEGG: 00900+2.2.1.7|MetaCyc: PWY-6891|MetaCyc: PWY-6892|MetaCyc: PWY-7560|UniPathway: UPA00064
	712	Cluster_18231.1		712	Cluster_10525.1	V40_P2S30T141	V40_P2S30T141_00734	V42_P2S4T144	V42_P2S4T144_02393		0.0001	0.01226	2071	2177	107	32	2	469	2		2	S		2	S		1	0	0	0		PF00456	PF00456		Transketolase, thiamine diphosphate binding domain	Transketolase, thiamine diphosphate binding domain		IPR005474	IPR005474		Transketolase, N-terminal	Transketolase, N-terminal					KEGG: 00730+2.2.1.7|KEGG: 00900+2.2.1.7|MetaCyc: PWY-6891|MetaCyc: PWY-6892|MetaCyc: PWY-7560|UniPathway: UPA00064	KEGG: 00730+2.2.1.7|KEGG: 00900+2.2.1.7|MetaCyc: PWY-6891|MetaCyc: PWY-6892|MetaCyc: PWY-7560|UniPathway: UPA00064
	713	Cluster_1824.1		713	Cluster_10525.1	Vmet_209	VIB_000318	Vpar_280	VPBB_2341		0.0002	0.01415	2047	2180	134	39	4	460	2		N	N		N	M		0	0	1	0		PF00456	PF00456		Transketolase, thiamine diphosphate binding domain	Transketolase, thiamine diphosphate binding domain		IPR005474	IPR005474		Transketolase, N-terminal	Transketolase, N-terminal
	714	Cluster_1825.1		714	Cluster_10525.1	V31_P5A7T61	V31_P5A7T61_00153	Valg_262	N646_1612		0.0002	0.0145	2071	2177	107	32	2	467	2		5	A		C	P		0	0	0	1		PF00456	PF00456		Transketolase, thiamine diphosphate binding domain	Transketolase, thiamine diphosphate binding domain		IPR005474	IPR005474		Transketolase, N-terminal	Transketolase, N-terminal					KEGG: 00730+2.2.1.7|KEGG: 00900+2.2.1.7|MetaCyc: PWY-6891|MetaCyc: PWY-6892|MetaCyc: PWY-7560|UniPathway: UPA00064	KEGG: 00730+2.2.1.7|KEGG: 00900+2.2.1.7|MetaCyc: PWY-6891|MetaCyc: PWY-6892|MetaCyc: PWY-7560|UniPathway: UPA00064
	715	Cluster_1827.1		715	Cluster_10525.1	V32_P6A28T40	V32_P6A28T40_01494	Valg_262	N646_1612		0.0002	0.0145	2071	2177	107	32	2	467	2		6	A		C	P		0	0	0	1		PF00456	PF00456		Transketolase, thiamine diphosphate binding domain	Transketolase, thiamine diphosphate binding domain		IPR005474	IPR005474		Transketolase, N-terminal	Transketolase, N-terminal					KEGG: 00730+2.2.1.7|KEGG: 00900+2.2.1.7|MetaCyc: PWY-6891|MetaCyc: PWY-6892|MetaCyc: PWY-7560|UniPathway: UPA00064	KEGG: 00730+2.2.1.7|KEGG: 00900+2.2.1.7|MetaCyc: PWY-6891|MetaCyc: PWY-6892|MetaCyc: PWY-7560|UniPathway: UPA00064
	716	Cluster_1828.1		716	Cluster_10525.1	V33_P6A3T137	V33_P6A3T137_02407	V41_P2S12T139	V41_P2S12T139_03020		0.0002	0.0145	2071	2177	107	32	2	467	2		6	A		2	S		0	0	0	1		PF00456	PF00456		Transketolase, thiamine diphosphate binding domain	Transketolase, thiamine diphosphate binding domain		IPR005474	IPR005474		Transketolase, N-terminal	Transketolase, N-terminal					KEGG: 00730+2.2.1.7|KEGG: 00900+2.2.1.7|MetaCyc: PWY-6891|MetaCyc: PWY-6892|MetaCyc: PWY-7560|UniPathway: UPA00064	KEGG: 00730+2.2.1.7|KEGG: 00900+2.2.1.7|MetaCyc: PWY-6891|MetaCyc: PWY-6892|MetaCyc: PWY-7560|UniPathway: UPA00064
	717	Cluster_1828.2		717	Cluster_10525.1	V33_P6A3T137	V33_P6A3T137_02407	V42_P2S4T144	V42_P2S4T144_02393		0.0002	0.0145	2071	2177	107	32	2	467	2		6	A		2	S		0	0	0	1		PF00456	PF00456		Transketolase, thiamine diphosphate binding domain	Transketolase, thiamine diphosphate binding domain		IPR005474	IPR005474		Transketolase, N-terminal	Transketolase, N-terminal					KEGG: 00730+2.2.1.7|KEGG: 00900+2.2.1.7|MetaCyc: PWY-6891|MetaCyc: PWY-6892|MetaCyc: PWY-7560|UniPathway: UPA00064	KEGG: 00730+2.2.1.7|KEGG: 00900+2.2.1.7|MetaCyc: PWY-6891|MetaCyc: PWY-6892|MetaCyc: PWY-7560|UniPathway: UPA00064
	718	Cluster_1829.1		718	Cluster_10525.1	V34_P3A8T189	V34_P3A8T189_03177	Valg_262	N646_1612		0.0002	0.0145	2071	2177	107	32	2	467	2		3	A		C	P		0	0	0	1		PF00456	PF00456		Transketolase, thiamine diphosphate binding domain	Transketolase, thiamine diphosphate binding domain		IPR005474	IPR005474		Transketolase, N-terminal	Transketolase, N-terminal					KEGG: 00730+2.2.1.7|KEGG: 00900+2.2.1.7|MetaCyc: PWY-6891|MetaCyc: PWY-6892|MetaCyc: PWY-7560|UniPathway: UPA00064	KEGG: 00730+2.2.1.7|KEGG: 00900+2.2.1.7|MetaCyc: PWY-6891|MetaCyc: PWY-6892|MetaCyc: PWY-7560|UniPathway: UPA00064
	719	Cluster_18292.1		719	Cluster_10525.1	V40_P2S30T141	V40_P2S30T141_00734	Valg_262	N646_1612		0.0002	0.0145	2071	2177	107	32	2	467	2		2	S		C	P		0	0	0	1		PF00456	PF00456		Transketolase, thiamine diphosphate binding domain	Transketolase, thiamine diphosphate binding domain		IPR005474	IPR005474		Transketolase, N-terminal	Transketolase, N-terminal					KEGG: 00730+2.2.1.7|KEGG: 00900+2.2.1.7|MetaCyc: PWY-6891|MetaCyc: PWY-6892|MetaCyc: PWY-7560|UniPathway: UPA00064	KEGG: 00730+2.2.1.7|KEGG: 00900+2.2.1.7|MetaCyc: PWY-6891|MetaCyc: PWY-6892|MetaCyc: PWY-7560|UniPathway: UPA00064
	720	Cluster_183.1		720	Cluster_10525.1	V33_P6A3T137	V33_P6A3T137_02407	Valg_262	N646_1612		0.0002	0.01714	2071	2177	107	32	2	465	2		6	A		C	P		0	0	0	1		PF00456	PF00456		Transketolase, thiamine diphosphate binding domain	Transketolase, thiamine diphosphate binding domain		IPR005474	IPR005474		Transketolase, N-terminal	Transketolase, N-terminal					KEGG: 00730+2.2.1.7|KEGG: 00900+2.2.1.7|MetaCyc: PWY-6891|MetaCyc: PWY-6892|MetaCyc: PWY-7560|UniPathway: UPA00064	KEGG: 00730+2.2.1.7|KEGG: 00900+2.2.1.7|MetaCyc: PWY-6891|MetaCyc: PWY-6892|MetaCyc: PWY-7560|UniPathway: UPA00064
	721	Cluster_18315.1		721	Cluster_10525.1	Vmet_209	VIB_000318	V43_P6S15P86	V43_P6S15P86_03976		0.0002	0.02173	2071	2180	110	33	2	455	2		N	N		6	S		0	0	0	1		PF00456	PF00456		Transketolase, thiamine diphosphate binding domain	Transketolase, thiamine diphosphate binding domain		IPR005474	IPR005474		Transketolase, N-terminal	Transketolase, N-terminal
	722	Cluster_18316.1		722	Cluster_10525.1	V31_P5A7T61	V31_P5A7T61_00153	V43_P6S15P86	V43_P6S15P86_03976		0.0002	0.02391	2071	2177	107	32	2	461	2		5	A		6	S		0	0	0	1		PF00456	PF00456		Transketolase, thiamine diphosphate binding domain	Transketolase, thiamine diphosphate binding domain		IPR005474	IPR005474		Transketolase, N-terminal	Transketolase, N-terminal					KEGG: 00730+2.2.1.7|KEGG: 00900+2.2.1.7|MetaCyc: PWY-6891|MetaCyc: PWY-6892|MetaCyc: PWY-7560|UniPathway: UPA00064	KEGG: 00730+2.2.1.7|KEGG: 00900+2.2.1.7|MetaCyc: PWY-6891|MetaCyc: PWY-6892|MetaCyc: PWY-7560|UniPathway: UPA00064
	723	Cluster_1834.1		723	Cluster_10525.1	V32_P6A28T40	V32_P6A28T40_01494	V43_P6S15P86	V43_P6S15P86_03976		0.0002	0.02391	2071	2177	107	32	2	461	2		6	A		6	S		0	0	1	0		PF00456	PF00456		Transketolase, thiamine diphosphate binding domain	Transketolase, thiamine diphosphate binding domain		IPR005474	IPR005474		Transketolase, N-terminal	Transketolase, N-terminal					KEGG: 00730+2.2.1.7|KEGG: 00900+2.2.1.7|MetaCyc: PWY-6891|MetaCyc: PWY-6892|MetaCyc: PWY-7560|UniPathway: UPA00064	KEGG: 00730+2.2.1.7|KEGG: 00900+2.2.1.7|MetaCyc: PWY-6891|MetaCyc: PWY-6892|MetaCyc: PWY-7560|UniPathway: UPA00064
	724	Cluster_18363.1		724	Cluster_10525.1	V34_P3A8T189	V34_P3A8T189_03177	V43_P6S15P86	V43_P6S15P86_03976		0.0002	0.02391	2071	2177	107	32	2	461	2		3	A		6	S		0	0	0	1		PF00456	PF00456		Transketolase, thiamine diphosphate binding domain	Transketolase, thiamine diphosphate binding domain		IPR005474	IPR005474		Transketolase, N-terminal	Transketolase, N-terminal					KEGG: 00730+2.2.1.7|KEGG: 00900+2.2.1.7|MetaCyc: PWY-6891|MetaCyc: PWY-6892|MetaCyc: PWY-7560|UniPathway: UPA00064	KEGG: 00730+2.2.1.7|KEGG: 00900+2.2.1.7|MetaCyc: PWY-6891|MetaCyc: PWY-6892|MetaCyc: PWY-7560|UniPathway: UPA00064
	725	Cluster_1837.2		725	Cluster_10525.1	V40_P2S30T141	V40_P2S30T141_00734	V43_P6S15P86	V43_P6S15P86_03976		0.0002	0.02391	2071	2177	107	32	2	461	2		2	S		6	S		0	1	0	0		PF00456	PF00456		Transketolase, thiamine diphosphate binding domain	Transketolase, thiamine diphosphate binding domain		IPR005474	IPR005474		Transketolase, N-terminal	Transketolase, N-terminal					KEGG: 00730+2.2.1.7|KEGG: 00900+2.2.1.7|MetaCyc: PWY-6891|MetaCyc: PWY-6892|MetaCyc: PWY-7560|UniPathway: UPA00064	KEGG: 00730+2.2.1.7|KEGG: 00900+2.2.1.7|MetaCyc: PWY-6891|MetaCyc: PWY-6892|MetaCyc: PWY-7560|UniPathway: UPA00064
	726	Cluster_1838.1		726	Cluster_10525.1	V31_P5A7T61	V31_P5A7T61_00153	Vpar_280	VPBB_2341		0.0002	0.02821	2047	2177	131	38	4	459	2		5	A		N	M		0	0	0	1		PF00456	PF00456		Transketolase, thiamine diphosphate binding domain	Transketolase, thiamine diphosphate binding domain		IPR005474	IPR005474		Transketolase, N-terminal	Transketolase, N-terminal					KEGG: 00730+2.2.1.7|KEGG: 00900+2.2.1.7|MetaCyc: PWY-6891|MetaCyc: PWY-6892|MetaCyc: PWY-7560|UniPathway: UPA00064	KEGG: 00730+2.2.1.7|KEGG: 00900+2.2.1.7|MetaCyc: PWY-6891|MetaCyc: PWY-6892|MetaCyc: PWY-7560|UniPathway: UPA00064
	727	Cluster_1839.1		727	Cluster_10525.1	V32_P6A28T40	V32_P6A28T40_01494	Vpar_280	VPBB_2341		0.0002	0.02821	2047	2177	131	38	4	459	2		6	A		N	M		0	0	0	1		PF00456	PF00456		Transketolase, thiamine diphosphate binding domain	Transketolase, thiamine diphosphate binding domain		IPR005474	IPR005474		Transketolase, N-terminal	Transketolase, N-terminal					KEGG: 00730+2.2.1.7|KEGG: 00900+2.2.1.7|MetaCyc: PWY-6891|MetaCyc: PWY-6892|MetaCyc: PWY-7560|UniPathway: UPA00064	KEGG: 00730+2.2.1.7|KEGG: 00900+2.2.1.7|MetaCyc: PWY-6891|MetaCyc: PWY-6892|MetaCyc: PWY-7560|UniPathway: UPA00064
	728	Cluster_1839.2		728	Cluster_10525.1	V33_P6A3T137	V33_P6A3T137_02407	V43_P6S15P86	V43_P6S15P86_03976		0.0002	0.02821	2071	2177	107	32	2	459	2		6	A		6	S		0	0	1	0		PF00456	PF00456		Transketolase, thiamine diphosphate binding domain	Transketolase, thiamine diphosphate binding domain		IPR005474	IPR005474		Transketolase, N-terminal	Transketolase, N-terminal					KEGG: 00730+2.2.1.7|KEGG: 00900+2.2.1.7|MetaCyc: PWY-6891|MetaCyc: PWY-6892|MetaCyc: PWY-7560|UniPathway: UPA00064	KEGG: 00730+2.2.1.7|KEGG: 00900+2.2.1.7|MetaCyc: PWY-6891|MetaCyc: PWY-6892|MetaCyc: PWY-7560|UniPathway: UPA00064
	729	Cluster_18399.1		729	Cluster_10525.1	V34_P3A8T189	V34_P3A8T189_03177	Vpar_280	VPBB_2341		0.0002	0.02821	2047	2177	131	38	4	459	2		3	A		N	M		0	0	0	1		PF00456	PF00456		Transketolase, thiamine diphosphate binding domain	Transketolase, thiamine diphosphate binding domain		IPR005474	IPR005474		Transketolase, N-terminal	Transketolase, N-terminal					KEGG: 00730+2.2.1.7|KEGG: 00900+2.2.1.7|MetaCyc: PWY-6891|MetaCyc: PWY-6892|MetaCyc: PWY-7560|UniPathway: UPA00064	KEGG: 00730+2.2.1.7|KEGG: 00900+2.2.1.7|MetaCyc: PWY-6891|MetaCyc: PWY-6892|MetaCyc: PWY-7560|UniPathway: UPA00064
	730	Cluster_184.1		730	Cluster_10525.1	V40_P2S30T141	V40_P2S30T141_00734	Vpar_280	VPBB_2341		0.0002	0.02821	2047	2177	131	38	4	459	2		2	S		N	M		0	0	0	1		PF00456	PF00456		Transketolase, thiamine diphosphate binding domain	Transketolase, thiamine diphosphate binding domain		IPR005474	IPR005474		Transketolase, N-terminal	Transketolase, N-terminal					KEGG: 00730+2.2.1.7|KEGG: 00900+2.2.1.7|MetaCyc: PWY-6891|MetaCyc: PWY-6892|MetaCyc: PWY-7560|UniPathway: UPA00064	KEGG: 00730+2.2.1.7|KEGG: 00900+2.2.1.7|MetaCyc: PWY-6891|MetaCyc: PWY-6892|MetaCyc: PWY-7560|UniPathway: UPA00064
	731	Cluster_18410.1		731	Cluster_10525.1	V33_P6A3T137	V33_P6A3T137_02407	Vpar_280	VPBB_2341		0.0003	0.03611	2047	2177	131	38	4	456	2		6	A		N	M		0	0	0	1		PF00456	PF00456		Transketolase, thiamine diphosphate binding domain	Transketolase, thiamine diphosphate binding domain		IPR005474	IPR005474		Transketolase, N-terminal	Transketolase, N-terminal					KEGG: 00730+2.2.1.7|KEGG: 00900+2.2.1.7|MetaCyc: PWY-6891|MetaCyc: PWY-6892|MetaCyc: PWY-7560|UniPathway: UPA00064	KEGG: 00730+2.2.1.7|KEGG: 00900+2.2.1.7|MetaCyc: PWY-6891|MetaCyc: PWY-6892|MetaCyc: PWY-7560|UniPathway: UPA00064
	732	Cluster_18415.1		732	Cluster_1053.1	V03_P4A6T147	V03_P4A6T147_01959	V09_P4A23P171	V09_P4A23P171_01148		0.003	0.00389	226	1212	987	631	0	1	632		4	A		4	A		1	0	0	0		PF00563	PF08668		EAL domain	HDOD domain		IPR001633	IPR013976		EAL domain	Metal-dependent hydrolase HDOD
	733	Cluster_18434.1		733	Cluster_1053.1	V03_P4A6T147	V03_P4A6T147_01959	V19_P1S1T109	V19_P1S1T109_02004		0.003	0.00389	226	1212	987	631	0	1	632		4	A		1	S		0	0	0	1		PF00563	PF08668		EAL domain	HDOD domain		IPR001633	IPR013976		EAL domain	Metal-dependent hydrolase HDOD
	734	Cluster_18439.1		734	Cluster_1053.1	V04_P4A5T148	V04_P4A5T148_00426	V06_P1A73T115	V06_P1A73T115_01694		0.003	0.00389	226	1212	987	631	0	1	632		4	A		1	A		0	1	0	0		PF00563	PF08668		EAL domain	HDOD domain		IPR001633	IPR013976		EAL domain	Metal-dependent hydrolase HDOD
	735	Cluster_1844.1		735	Cluster_1053.1	V05_P4A8T149	V05_P4A8T149_02267	V06_P1A73T115	V06_P1A73T115_01694		0.003	0.00389	226	1212	987	631	0	1	632		4	A		1	A		0	1	0	0		PF00563	PF08668		EAL domain	HDOD domain		IPR001633	IPR013976		EAL domain	Metal-dependent hydrolase HDOD
	736	Cluster_18448.1		736	Cluster_1053.1	V08_P9A1T1	V08_P9A1T1_01643	Vang_263	VAA_03170		0.003	0.00389	226	1212	987	631	0	1	632		9	A		U	P		0	0	0	1		PF08668	PF00563		HDOD domain	EAL domain		IPR013976	IPR001633		Metal-dependent hydrolase HDOD	EAL domain
	737	Cluster_1847.1		737	Cluster_1053.1	V14_P6S14T42	V14_P6S14T42_00242	V06_P1A73T115	V06_P1A73T115_01694		0.003	0.00389	226	1212	987	631	0	1	632		6	S		1	A		0	0	0	1		PF08668	PF00563		HDOD domain	EAL domain		IPR013976	IPR001633		Metal-dependent hydrolase HDOD	EAL domain
	738	Cluster_185.1		738	Cluster_1053.1	V15_P4S5T153	V15_P4S5T153_01371	V20_P4S3T152	V20_P4S3T152_01699		0.003	0.00389	226	1212	987	631	0	1	632		4	S		4	S		1	0	0	0		PF08668	PF00563		HDOD domain	EAL domain		IPR013976	IPR001633		Metal-dependent hydrolase HDOD	EAL domain
	739	Cluster_1856.1		739	Cluster_1053.1	V17_P4S1T151	V17_P4S1T151_00663	V20_P4S3T152	V20_P4S3T152_01699		0.003	0.00389	226	1212	987	631	0	1	632		4	S		4	S		1	0	0	0		PF00563	PF08668		EAL domain	HDOD domain		IPR001633	IPR013976		EAL domain	Metal-dependent hydrolase HDOD
	740	Cluster_18574.1		740	Cluster_1053.1	V18_P1S4T112	V18_P1S4T112_02653	V06_P1A73T115	V06_P1A73T115_01694		0.003	0.00389	226	1212	987	631	0	1	632		1	S		1	A		0	0	1	0		PF08668	PF00563		HDOD domain	EAL domain		IPR013976	IPR001633		Metal-dependent hydrolase HDOD	EAL domain
	741	Cluster_1859.1		741	Cluster_1053.1	V22_P2S10T140	V22_P2S10TA40_01688	V02_P2A34T133	V02_P2A34T133_00519		0.003	0.00389	226	1212	987	631	0	1	632		2	S		2	A		0	0	1	0		PF00563	PF08668		EAL domain	HDOD domain		IPR001633	IPR013976		EAL domain	Metal-dependent hydrolase HDOD
	742	Cluster_18616.1		742	Cluster_1053.1	V22_P2S10T140	V22_P2S10TA40_01688	V07_P2A8T137	V07_P2A8T137_02200		0.003	0.00389	226	1212	987	631	0	1	632		2	S		2	A		0	0	1	0		PF00563	PF08668		EAL domain	HDOD domain		IPR001633	IPR013976		EAL domain	Metal-dependent hydrolase HDOD
	743	Cluster_18655.1		743	Cluster_1053.1	V22_P2S10T140	V22_P2S10TA40_01688	V10_P2A27P122	V10_P2A27P122_02547		0.003	0.00389	226	1212	987	631	0	1	632		2	S		2	A		0	0	1	0		PF00563	PF08668		EAL domain	HDOD domain		IPR001633	IPR013976		EAL domain	Metal-dependent hydrolase HDOD
	744	Cluster_18664.1		744	Cluster_1053.1	V24_P1S3T111	V24_P1S3T111_00501	V06_P1A73T115	V06_P1A73T115_01694		0.003	0.00389	226	1212	987	631	0	1	632		1	S		1	A		0	0	1	0		PF00563	PF08668		EAL domain	HDOD domain		IPR001633	IPR013976		EAL domain	Metal-dependent hydrolase HDOD
	745	Cluster_18665.1		745	Cluster_1053.1	V25_P4S6T154	V25_P4S6T154_01007	V20_P4S3T152	V20_P4S3T152_01699		0.003	0.00389	226	1212	987	631	0	1	632		4	S		4	S		1	0	0	0		PF08668	PF00563		HDOD domain	EAL domain		IPR013976	IPR001633		Metal-dependent hydrolase HDOD	EAL domain
	746	Cluster_18675.1		746	Cluster_10530.1	V41_P2S12T139	V41_P2S12T139_01718	Valg_262	N646_1442		0	0.00193	1	305	305	19	0	21	3		2	S		C	P		0	0	0	1		PF00501			AMP-binding enzyme			IPR000873			AMP-dependent synthetase/ligase			GO:0003824|GO:0008152
	747	Cluster_187.1		747	Cluster_10530.1	V42_P2S4T144	V42_P2S4T144_01981	Valg_262	N646_1442		0	0.00193	1	305	305	19	0	21	3		2	S		C	P		0	0	0	1		PF00501			AMP-binding enzyme			IPR000873			AMP-dependent synthetase/ligase			GO:0003824|GO:0008152
	748	Cluster_18702.1		748	Cluster_1054.1	V43_P6S15P86	V43_P6S15P86_01555	Valg_262	N646_0196		0	1e-05	472	771	300	188	18	116	4		6	S		C	P		0	0	0	1		PF00149			Calcineurin-like phosphoesterase			IPR004843			Calcineurin-like phosphoesterase domain, apaH type			GO:0016787
	749	Cluster_18708.1		749	Cluster_10546.1	Vpar_280	VPBB_A0639	V43_P6S15P86	V43_P6S15P86_03837		0.0032	0.02595	67	104	38	24	2	213	2		N	M		6	S		0	0	0	1		PF00781			Diacylglycerol kinase catalytic domain			IPR001206			Diacylglycerol kinase, catalytic domain
	750	Cluster_18713.1		750	Cluster_10546.1	V43_P6S15P86	V43_P6S15P86_03837	Valg_262	N646_4131		0.0032	0.02669	511	695	185	81	0	76	6		6	S		C	P		0	0	0	1		PF00781			Diacylglycerol kinase catalytic domain			IPR001206			Diacylglycerol kinase, catalytic domain			GO:0016301
	751	Cluster_18730.1		751	Cluster_1055.1	V27_P1S3P104	V27_PAS3P104_00181	V26_P1S5P106	V26_P1S5P106_01221		0.0041	0.00661	190	1380	1191	508	0	1	509		1	S		1	S		1	0	0	0		PF09190	PF01406		DALR domain	tRNA synthetases class I (C) catalytic domain		IPR015273			Cysteinyl-tRNA synthetase, class Ia, DALR			GO:0000166|GO:0004817|GO:0005524|GO:0005737|GO:0006423			KEGG: 00970+6.1.1.16
	752	Cluster_18747.1		752	Cluster_1055.1	V28_P6S34P95	V28_P6S34P95_01677	V26_P1S5P106	V26_P1S5P106_01221		0.0041	0.00661	190	1380	1191	508	0	1	509		6	S		1	S		0	1	0	0		PF01406	PF09190		tRNA synthetases class I (C) catalytic domain	DALR domain			IPR015273			Cysteinyl-tRNA synthetase, class Ia, DALR			GO:0000166|GO:0004817|GO:0005524|GO:0005737|GO:0006423			KEGG: 00970+6.1.1.16
	753	Cluster_18748.1		753	Cluster_1055.1	V29_P1S30P107	V29_P1S30P107_00811	V26_P1S5P106	V26_P1S5P106_01221		0.0041	0.00661	190	1380	1191	508	0	1	509		1	S		1	S		1	0	0	0		PF01406	PF09190		tRNA synthetases class I (C) catalytic domain	DALR domain			IPR015273			Cysteinyl-tRNA synthetase, class Ia, DALR			GO:0000166|GO:0004817|GO:0005524|GO:0005737|GO:0006423			KEGG: 00970+6.1.1.16
	754	Cluster_18750.1		754	Cluster_1055.1	V30_P3S12P165	V30_P3S12P165_03076	V26_P1S5P106	V26_P1S5P106_01221		0.0041	0.00661	190	1380	1191	508	0	1	509		3	S		1	S		0	1	0	0		PF01406	PF09190		tRNA synthetases class I (C) catalytic domain	DALR domain			IPR015273			Cysteinyl-tRNA synthetase, class Ia, DALR			GO:0000166|GO:0004817|GO:0005524|GO:0005737|GO:0006423			KEGG: 00970+6.1.1.16
	755	Cluster_18771.1		755	Cluster_1058.1	V07_P2A8T137	V07_P2A8T137_02425	V02_P2A34T133	V02_P2A34T133_01797		0.0083	0.03615	241	597	357	221	0	1	222		2	A		2	A		1	0	0	0		PF06185			YecM protein			IPR010393			Protein of unknown function DUF991
	756	Cluster_18781.1		756	Cluster_1058.1	V07_P2A8T137	V07_P2A8T137_02425	V10_P2A27P122	V10_P2A27P122_02289		0.0083	0.03615	241	597	357	221	0	1	222		2	A		2	A		1	0	0	0		PF06185			YecM protein			IPR010393			Protein of unknown function DUF991
	757	Cluster_18806.1		757	Cluster_1058.1	V07_P2A8T137	V07_P2A8T137_02425	V22_P2S10T140	V22_P2S10TA40_00916		0.0083	0.03615	241	597	357	221	0	1	222		2	A		2	S		0	0	1	0		PF06185			YecM protein			IPR010393			Protein of unknown function DUF991
	758	Cluster_18811.1		758	Cluster_1058.1	V15_P4S5T153	V15_P4S5T153_01591	V25_P4S6T154	V25_P4S6T154_03100		0.0083	0.03615	241	597	357	221	0	1	222		4	S		4	S		1	0	0	0		PF06185			YecM protein			IPR010393			Protein of unknown function DUF991
	759	Cluster_1882.1		759	Cluster_1058.1	V17_P4S1T151	V17_P4S1T151_01375	V25_P4S6T154	V25_P4S6T154_03100		0.0083	0.03615	241	597	357	221	0	1	222		4	S		4	S		1	0	0	0		PF06185			YecM protein			IPR010393			Protein of unknown function DUF991
	760	Cluster_1884.1		760	Cluster_1058.1	V20_P4S3T152	V20_P4S3T152_02443	V25_P4S6T154	V25_P4S6T154_03100		0.0083	0.03615	241	597	357	221	0	1	222		4	S		4	S		1	0	0	0		PF06185			YecM protein			IPR010393			Protein of unknown function DUF991
	761	Cluster_18848.1		761	Cluster_1058.1	V23_P3S9T160	V23_P3S9T160_01040	V11_P1A41T118	V11_P1A41T118_01923		0.0083	0.03615	241	597	357	221	0	1	222		3	S		1	A		0	0	0	1		PF06185			YecM protein			IPR010393			Protein of unknown function DUF991
	762	Cluster_18854.1		762	Cluster_10585.1	V42_P2S4T144	V42_P2S4T144_01281	V41_P2S12T139	V41_P2S12T139_00125		0.0036	4e-05	211	2184	1974	673	0	1	674		2	S		2	S		1	0	0	0		PF07715	PF00593		TonB-dependent Receptor Plug Domain	TonB dependent receptor		IPR012910	IPR000531		TonB-dependent receptor, plug domain	TonB-dependent receptor, beta-barrel		GO:0004872|GO:0006810|GO:0016020	GO:0004872|GO:0006810|GO:0016020
	763	Cluster_18863.1		763	Cluster_10594.1	V42_P2S4T144	V42_P2S4T144_02000	V41_P2S12T139	V41_P2S12T139_02242		0.0024	0.00333	547	1968	1422	751	0	1	752		2	S		2	S		1	0	0	0		PF01131	PF01751		DNA topoisomerase	Toprim domain		IPR013497	IPR006171		DNA topoisomerase, type IA, central	Toprim domain		GO:0003677|GO:0003916|GO:0006265
	764	Cluster_1888.1		764	Cluster_106.1	Vang_263	VAA_00041	V03_P4A6T147	V03_P4A6T147_01887		0.0199	0.00438	112	609	498	292	0	1	293		U	P		4	A		0	0	0	1		PF06042			Nucleotidyltransferase			IPR009267			Putative nucleotidyltransferase
	765	Cluster_18884.1		765	Cluster_1060.1	V27_P1S3P104	V27_PAS3P104_00516	V26_P1S5P106	V26_P1S5P106_00809		0.0169	0.01485	364	1164	801	338	0	1	339		1	S		1	S		1	0	0	0		PF01612	PF00570		3'-5' exonuclease	HRDC domain		IPR002562	IPR002121		3'-5' exonuclease domain	HRDC domain		GO:0003676|GO:0006139|GO:0008408	GO:0003676|GO:0005622
	766	Cluster_18896.1		766	Cluster_1060.1	V28_P6S34P95	V28_P6S34P95_01966	V26_P1S5P106	V26_P1S5P106_00809		0.0169	0.01485	364	1164	801	338	0	1	339		6	S		1	S		0	1	0	0		PF00570	PF01612		HRDC domain	3'-5' exonuclease		IPR002121	IPR002562		HRDC domain	3'-5' exonuclease domain		GO:0003676|GO:0005622	GO:0003676|GO:0006139|GO:0008408
	767	Cluster_189.1		767	Cluster_1060.1	V29_P1S30P107	V29_P1S30P107_01055	V26_P1S5P106	V26_P1S5P106_00809		0.0169	0.01485	364	1164	801	338	0	1	339		1	S		1	S		1	0	0	0		PF01612	PF00570		3'-5' exonuclease	HRDC domain		IPR002562	IPR002121		3'-5' exonuclease domain	HRDC domain		GO:0003676|GO:0006139|GO:0008408	GO:0003676|GO:0005622
	768	Cluster_1891.1		768	Cluster_1060.1	V30_P3S12P165	V30_P3S12P165_01218	V26_P1S5P106	V26_P1S5P106_00809		0.0169	0.01485	364	1164	801	338	0	1	339		3	S		1	S		0	1	0	0		PF01612	PF00570		3'-5' exonuclease	HRDC domain		IPR002562	IPR002121		3'-5' exonuclease domain	HRDC domain		GO:0003676|GO:0006139|GO:0008408	GO:0003676|GO:0005622
	769	Cluster_18915.1		769	Cluster_10606.1	V06_P1A73T115	V06_P1A73T115_00199	V03_P4A6T147	V03_P4A6T147_01492		0.0028	0.00687	28	1011	984	450	0	1	451		1	A		4	A		0	1	0	0		PF13343			Bacterial extracellular solute-binding protein
	770	Cluster_18921.1		770	Cluster_10606.1	V06_P1A73T115	V06_P1A73T115_00199	V04_P4A5T148	V04_P4A5T148_01877		0.0028	0.00687	28	1011	984	450	0	1	451		1	A		4	A		0	1	0	0		PF13343			Bacterial extracellular solute-binding protein
	771	Cluster_18934.1		771	Cluster_10606.1	V06_P1A73T115	V06_P1A73T115_00199	V05_P4A8T149	V05_P4A8T149_02554		0.0028	0.00687	28	1011	984	450	0	1	451		1	A		4	A		0	1	0	0		PF13343			Bacterial extracellular solute-binding protein
	772	Cluster_1894.1		772	Cluster_10606.1	V06_P1A73T115	V06_P1A73T115_00199	V14_P6S14T42	V14_P6S14T42_01981		0.0028	0.00687	28	1011	984	450	0	1	451		1	A		6	S		0	0	0	1		PF13343			Bacterial extracellular solute-binding protein
	773	Cluster_18940.1		773	Cluster_10606.1	V06_P1A73T115	V06_P1A73T115_00199	V18_P1S4T112	V18_P1S4T112_00527		0.0028	0.00687	28	1011	984	450	0	1	451		1	A		1	S		0	0	1	0		PF13343			Bacterial extracellular solute-binding protein
	774	Cluster_18962.1		774	Cluster_10606.1	V06_P1A73T115	V06_P1A73T115_00199	V19_P1S1T109	V19_P1S1T109_01023		0.0028	0.00687	28	1011	984	450	0	1	451		1	A		1	S		0	0	1	0		PF13343			Bacterial extracellular solute-binding protein
	775	Cluster_18984.1		775	Cluster_10606.1	V06_P1A73T115	V06_P1A73T115_00199	V24_P1S3T111	V24_P1S3T111_00267		0.0028	0.00687	28	1011	984	450	0	1	451		1	A		1	S		0	0	1	0		PF13343			Bacterial extracellular solute-binding protein
	776	Cluster_1899.1		776	Cluster_1062.1	Vpar_280	VPBB_A1273	Valg_262	N646_3115		0.0001	0.00139	1	245	245	108	7	229	4		N	M		C	P		0	0	0	1		PF14785	PF00528		Maltose transport system permease protein MalF P2 domain	Binding-protein-dependent transport system inner membrane component		IPR029345	IPR000515		Maltose transport system permease protein MalF, P2 domain	ABC transporter type 1, transmembrane domain MetI-like
	777	Cluster_1900.1		777	Cluster_10624.1	V42_P2S4T144	V42_P2S4T144_02638	V41_P2S12T139	V41_P2S12T139_02887		0.0097	0.00667	169	1248	1080	420	0	1	421		2	S		2	S		1	0	0	0		PF03116			NQR2, RnfD, RnfE family			IPR004338			NADH-quinone reductase NQR2/RnfD			GO:0006810|GO:0016020
	778	Cluster_19007.1		778	Cluster_10630.1	V37_P2S8PM304	V37_P2S8PM304_04125	V36_P2S2PM302	V36_P2S2PM302_01428		0.0078	0.00057	202	999	798	270	0	1	271		2	S		2	S		1	0	0	0		PF05686			Glycosyl transferase family 90			IPR006598			Lipopolysaccharide-modifying protein
	779	Cluster_1902.1		779	Cluster_10630.1	V37_P2S8PM304	V37_P2S8PM304_04125	V38_P2S17PM301	V38_P2S17PM301_00844		0.0078	0.00057	202	999	798	270	0	1	271		2	S		2	S		1	0	0	0		PF05686			Glycosyl transferase family 90			IPR006598			Lipopolysaccharide-modifying protein
	780	Cluster_19033.1		780	Cluster_1064.1	V27_P1S3P104	V27_PAS3P104_02064	V28_P6S34P95	V28_P6S34P95_00039		0.0051	0.00105	136	1230	1095	506	0	1	507		1	S		6	S		0	1	0	0		PF02264			LamB porin			IPR003192			Porin, LamB type			GO:0006810|GO:0016020
	781	Cluster_1905.1		781	Cluster_1064.1	V30_P3S12P165	V30_P3S12P165_01432	V28_P6S34P95	V28_P6S34P95_00039		0.0051	0.00105	136	1230	1095	506	0	1	507		3	S		6	S		0	1	0	0		PF02264			LamB porin			IPR003192			Porin, LamB type			GO:0006810|GO:0016020
	782	Cluster_19062.1		782	Cluster_10641.1	V37_P2S8PM304	V37_P2S8PM304_00198	V36_P2S2PM302	V36_P2S2PM302_00462		0.0037	0.00542	40	1143	1104	561	0	1	562		2	S		2	S		1	0	0	0		PF01571	PF08669		Aminomethyltransferase folate-binding domain	Glycine cleavage T-protein C-terminal barrel domain		IPR006222	IPR013977		Glycine cleavage T-protein-like, N-terminal	Glycine cleavage T-protein, C-terminal barrel domain						KEGG: 00260+2.1.2.10|KEGG: 00670+2.1.2.10
	783	Cluster_1909.1		783	Cluster_10641.1	V38_P2S17PM301	V38_P2S17PM301_01522	V37_P2S8PM304	V37_P2S8PM304_00198		0.0037	0.00542	40	1143	1104	561	0	1	562		2	S		2	S		1	0	0	0		PF01571	PF08669		Aminomethyltransferase folate-binding domain	Glycine cleavage T-protein C-terminal barrel domain		IPR006222	IPR013977		Glycine cleavage T-protein-like, N-terminal	Glycine cleavage T-protein, C-terminal barrel domain						KEGG: 00260+2.1.2.10|KEGG: 00670+2.1.2.10
	784	Cluster_19130.1		784	Cluster_10647.1	V02_P2A34T133	V02_P2A34T133_00570	V03_P4A6T147	V03_P4A6T147_00086		0.0058	0.01022	49	864	816	309	0	1	310		2	A		4	A		0	1	0	0		PF00497			Bacterial extracellular solute-binding proteins, family 3
	785	Cluster_19138.1		785	Cluster_10647.1	V07_P2A8T137	V07_P2A8T137_00469	V03_P4A6T147	V03_P4A6T147_00086		0.0058	0.01022	49	864	816	309	0	1	310		2	A		4	A		0	1	0	0		PF00497			Bacterial extracellular solute-binding proteins, family 3
	786	Cluster_1915.1		786	Cluster_10647.1	V10_P2A27P122	V10_P2A27P122_03255	V03_P4A6T147	V03_P4A6T147_00086		0.0058	0.01022	49	864	816	309	0	1	310		2	A		4	A		0	1	0	0		PF00497			Bacterial extracellular solute-binding proteins, family 3
	787	Cluster_19164.1		787	Cluster_10647.1	V22_P2S10T140	V22_P2S10TA40_02969	V03_P4A6T147	V03_P4A6T147_00086		0.0058	0.01022	49	864	816	309	0	1	310		2	S		4	A		0	0	0	1		PF00497			Bacterial extracellular solute-binding proteins, family 3
	788	Cluster_19165.1		788	Cluster_10659.1	V10_P2A27P122	V10_P2A27P122_00074	V07_P2A8T137	V07_P2A8T137_00049		0.0454	0.00498	76	1503	1428	524	0	1	530		2	A		2	A		1	0	0	0		PF13184	PF08529	PF14520	NusA-like KH domain	NusA N-terminal domain	Helix-hairpin-helix domain	IPR025249	IPR013735		KH domain, NusA-like	Transcription factor NusA, N-terminal		GO:0003723	GO:0003700|GO:0031554
	789	Cluster_1924.1		789	Cluster_10659.1	V22_P2S10T140	V22_P2S10TA40_00805	V07_P2A8T137	V07_P2A8T137_00049		0.0454	0.00498	76	1503	1428	524	0	1	530		2	S		2	A		0	0	1	0		PF13184	PF14520	PF08529	NusA-like KH domain	Helix-hairpin-helix domain	NusA N-terminal domain	IPR025249		IPR013735	KH domain, NusA-like		Transcription factor NusA, N-terminal	GO:0003723		GO:0003700|GO:0031554
	790	Cluster_1924.2		790	Cluster_10668.1	V03_P4A6T147	V03_P4A6T147_02094	V08_P9A1T1	V08_P9A1T1_02386		0.0055	0.01576	1	594	594	336	0	1	337		4	A		9	A		0	1	0	0		PF01396	PF01396	PF01396	Topoisomerase DNA binding C4 zinc finger	Topoisomerase DNA binding C4 zinc finger	Topoisomerase DNA binding C4 zinc finger	IPR013498	IPR013498	IPR013498	DNA topoisomerase, type IA, zn finger	DNA topoisomerase, type IA, zn finger	DNA topoisomerase, type IA, zn finger	GO:0003677|GO:0003916|GO:0005694|GO:0006265	GO:0003677|GO:0003916|GO:0005694|GO:0006265	GO:0003677|GO:0003916|GO:0005694|GO:0006265
	791	Cluster_19278.1		791	Cluster_10668.1	V11_P1A41T118	V11_P1A41T118_02261	V08_P9A1T1	V08_P9A1T1_02386		0.0055	0.01576	1	594	594	336	0	1	337		1	A		9	A		0	1	0	0		PF01396	PF01396	PF01396	Topoisomerase DNA binding C4 zinc finger	Topoisomerase DNA binding C4 zinc finger	Topoisomerase DNA binding C4 zinc finger	IPR013498	IPR013498	IPR013498	DNA topoisomerase, type IA, zn finger	DNA topoisomerase, type IA, zn finger	DNA topoisomerase, type IA, zn finger	GO:0003677|GO:0003916|GO:0005694|GO:0006265	GO:0003677|GO:0003916|GO:0005694|GO:0006265	GO:0003677|GO:0003916|GO:0005694|GO:0006265
	792	Cluster_19282.1		792	Cluster_10668.1	V23_P3S9T160	V23_P3S9T160_01315	V08_P9A1T1	V08_P9A1T1_02386		0.0055	0.01576	1	594	594	336	0	1	337		3	S		9	A		0	0	0	1		PF01396	PF01396	PF01396	Topoisomerase DNA binding C4 zinc finger	Topoisomerase DNA binding C4 zinc finger	Topoisomerase DNA binding C4 zinc finger	IPR013498	IPR013498	IPR013498	DNA topoisomerase, type IA, zn finger	DNA topoisomerase, type IA, zn finger	DNA topoisomerase, type IA, zn finger	GO:0003677|GO:0003916|GO:0005694|GO:0006265	GO:0003677|GO:0003916|GO:0005694|GO:0006265	GO:0003677|GO:0003916|GO:0005694|GO:0006265
	793	Cluster_19311.1		793	Cluster_1068.1	V27_P1S3P104	V27_PAS3P104_02411	V26_P1S5P106	V26_P1S5P106_01568		0.0122	0.00785	85	921	837	477	0	1	478		1	S		1	S		1	0	0	0		PF13847			Methyltransferase domain			IPR025714			Methyltransferase domain
	794	Cluster_19314.1		794	Cluster_1068.1	V28_P6S34P95	V28_P6S34P95_01983	V26_P1S5P106	V26_P1S5P106_01568		0.0122	0.00785	85	921	837	477	0	1	478		6	S		1	S		0	1	0	0		PF13847			Methyltransferase domain			IPR025714			Methyltransferase domain
	795	Cluster_19356.1		795	Cluster_1068.1	V29_P1S30P107	V29_P1S30P107_01198	V26_P1S5P106	V26_P1S5P106_01568		0.0122	0.00785	85	921	837	477	0	1	478		1	S		1	S		1	0	0	0		PF13847			Methyltransferase domain			IPR025714			Methyltransferase domain
	796	Cluster_19372.1		796	Cluster_1068.1	V30_P3S12P165	V30_P3S12P165_01201	V26_P1S5P106	V26_P1S5P106_01568		0.0122	0.00785	85	921	837	477	0	1	478		3	S		1	S		0	1	0	0		PF13847			Methyltransferase domain			IPR025714			Methyltransferase domain
	797	Cluster_19381.1		797	Cluster_10685.1	V42_P2S4T144	V42_P2S4T144_03232	V41_P2S12T139	V41_P2S12T139_01461		0.0043	0.00019	157	1143	987	392	0	1	393		2	S		2	S		1	0	0	0		PF08402	PF00005		TOBE domain	ABC transporter		IPR013611	IPR003439		Transport-associated OB, type 2	ABC transporter-like		GO:0005215|GO:0005524|GO:0006810|GO:0016820|GO:0043190	GO:0005524|GO:0016887
	798	Cluster_194.1		798	Cluster_10688.1	Vpar_280	VPBB_A1351	V41_P2S12T139	V41_P2S12T139_01749		0.0001	0.0015	1177	1394	218	128	18	366	3		N	M		2	S		0	0	0	1		PF00990			Diguanylate cyclase, GGDEF domain			IPR000160			GGDEF domain
	799	Cluster_1950.1		799	Cluster_10688.1	Vpar_280	VPBB_A1351	V42_P2S4T144	V42_P2S4T144_03778		0.0001	0.0015	1177	1394	218	128	18	366	3		N	M		2	S		0	0	0	1		PF00990			Diguanylate cyclase, GGDEF domain			IPR000160			GGDEF domain
	800	Cluster_1953.1		800	Cluster_10688.1	Vpar_280	VPBB_A1351	Valg_262	N646_3196		0.0001	0.00217	1177	1394	218	128	18	363	3		N	M		C	P		0	0	0	1		PF00990			Diguanylate cyclase, GGDEF domain			IPR000160			GGDEF domain
	801	Cluster_1954.1		801	Cluster_107.1	V03_P4A6T147	V03_P4A6T147_00294	V08_P9A1T1	V08_P9A1T1_00513		0.0115	0.01307	118	636	519	308	0	1	309		4	A		9	A		0	1	0	0		PF05951			Bacterial protein of unknown function (DUF882)			IPR010275			Protein of unknown function DUF882
	802	Cluster_1955.1		802	Cluster_1070.1	V22_P2S10T140	V22_P2S10TA40_01949	V07_P2A8T137	V07_P2A8T137_02215		0.0062	0.00281	34	1350	1317	611	0	1	612		2	S		2	A		0	0	1	0		PF07676	PF07676	PF07676	WD40-like Beta Propeller Repeat	WD40-like Beta Propeller Repeat	WD40-like Beta Propeller Repeat	IPR011659	IPR011659	IPR011659	WD40-like Beta Propeller	WD40-like Beta Propeller	WD40-like Beta Propeller
	803	Cluster_1958.1		803	Cluster_1070.1	V22_P2S10T140	V22_P2S10TA40_01949	V10_P2A27P122	V10_P2A27P122_02562		0.0062	0.00281	34	1350	1317	611	0	1	612		2	S		2	A		0	0	1	0		PF07676	PF07676	PF07676	WD40-like Beta Propeller Repeat	WD40-like Beta Propeller Repeat	WD40-like Beta Propeller Repeat	IPR011659	IPR011659	IPR011659	WD40-like Beta Propeller	WD40-like Beta Propeller	WD40-like Beta Propeller
	804	Cluster_1961.1		804	Cluster_10721.1	V43_P6S15P86	V43_P6S15P86_00927	Vpar_280	VPBB_0804		0	0.00087	2557	2808	252	89	5	347	4		6	S		N	M		0	0	0	1		PF02779	PF16870	PF16078	Transketolase, pyrimidine binding domain	2-oxoglutarate dehydrogenase C-terminal	2-oxoglutarate dehydrogenase N-terminus	IPR005475			Transketolase-like, pyrimidine-binding domain
	805	Cluster_1968.1		805	Cluster_10728.1	V29_P1S30P107	V29_P1S30P107_01025	V31_P5A7T61	V31_P5A7T61_01586		0	0	422	956	535	56	2	106	3		1	S		5	A		0	0	0	1		PF00512	PF02518	PF00672	His Kinase A (phospho-acceptor) domain	Histidine kinase-, DNA gyrase B-, and HSP90-like ATPase	HAMP domain	IPR003661	IPR003594	IPR003660	Signal transduction histidine kinase, dimerisation/phosphoacceptor domain	Histidine kinase-like ATPase, C-terminal domain	HAMP domain	GO:0000155|GO:0007165		GO:0004871|GO:0007165|GO:0016021
	806	Cluster_1968.2		806	Cluster_10728.1	V29_P1S30P107	V29_P1S30P107_01025	V32_P6A28T40	V32_P6A28T40_00328		0	0	422	956	535	56	2	106	3		1	S		6	A		0	0	0	1		PF00512	PF02518	PF00672	His Kinase A (phospho-acceptor) domain	Histidine kinase-, DNA gyrase B-, and HSP90-like ATPase	HAMP domain	IPR003661	IPR003594	IPR003660	Signal transduction histidine kinase, dimerisation/phosphoacceptor domain	Histidine kinase-like ATPase, C-terminal domain	HAMP domain	GO:0000155|GO:0007165		GO:0004871|GO:0007165|GO:0016021
	807	Cluster_1970.1		807	Cluster_10728.1	V29_P1S30P107	V29_P1S30P107_01025	V33_P6A3T137	V33_P6A3T137_01446		0	0	340	1241	902	113	14	102	3		1	S		6	A		0	0	0	1		PF00512	PF02518	PF00672	His Kinase A (phospho-acceptor) domain	Histidine kinase-, DNA gyrase B-, and HSP90-like ATPase	HAMP domain	IPR003661	IPR003594	IPR003660	Signal transduction histidine kinase, dimerisation/phosphoacceptor domain	Histidine kinase-like ATPase, C-terminal domain	HAMP domain	GO:0000155|GO:0007165		GO:0004871|GO:0007165|GO:0016021
	808	Cluster_1971.1		808	Cluster_10728.1	V29_P1S30P107	V29_P1S30P107_01025	V34_P3A8T189	V34_P3A8T189_01955		0	0	422	956	535	56	2	106	3		1	S		3	A		0	0	0	1		PF00512	PF02518	PF00672	His Kinase A (phospho-acceptor) domain	Histidine kinase-, DNA gyrase B-, and HSP90-like ATPase	HAMP domain	IPR003661	IPR003594	IPR003660	Signal transduction histidine kinase, dimerisation/phosphoacceptor domain	Histidine kinase-like ATPase, C-terminal domain	HAMP domain	GO:0000155|GO:0007165		GO:0004871|GO:0007165|GO:0016021
	809	Cluster_1971.2		809	Cluster_10728.1	V29_P1S30P107	V29_P1S30P107_01025	V40_P2S30T141	V40_P2S30T141_02341		0	0	422	956	535	56	2	106	3		1	S		2	S		0	1	0	0		PF00512	PF02518	PF00672	His Kinase A (phospho-acceptor) domain	Histidine kinase-, DNA gyrase B-, and HSP90-like ATPase	HAMP domain	IPR003661	IPR003594	IPR003660	Signal transduction histidine kinase, dimerisation/phosphoacceptor domain	Histidine kinase-like ATPase, C-terminal domain	HAMP domain	GO:0000155|GO:0007165		GO:0004871|GO:0007165|GO:0016021
	810	Cluster_1978.1		810	Cluster_10728.1	V30_P3S12P165	V30_P3S12P165_00612	V31_P5A7T61	V31_P5A7T61_01586		0	0	422	956	535	56	2	106	3		3	S		5	A		0	0	0	1		PF00672	PF00512	PF02518	HAMP domain	His Kinase A (phospho-acceptor) domain	Histidine kinase-, DNA gyrase B-, and HSP90-like ATPase	IPR003660	IPR003661	IPR003594	HAMP domain	Signal transduction histidine kinase, dimerisation/phosphoacceptor domain	Histidine kinase-like ATPase, C-terminal domain	GO:0004871|GO:0007165|GO:0016021	GO:0000155|GO:0007165
	811	Cluster_1979.1		811	Cluster_10728.1	V30_P3S12P165	V30_P3S12P165_00612	V32_P6A28T40	V32_P6A28T40_00328		0	0	422	956	535	56	2	106	3		3	S		6	A		0	0	0	1		PF00672	PF00512	PF02518	HAMP domain	His Kinase A (phospho-acceptor) domain	Histidine kinase-, DNA gyrase B-, and HSP90-like ATPase	IPR003660	IPR003661	IPR003594	HAMP domain	Signal transduction histidine kinase, dimerisation/phosphoacceptor domain	Histidine kinase-like ATPase, C-terminal domain	GO:0004871|GO:0007165|GO:0016021	GO:0000155|GO:0007165
	812	Cluster_1980.1		812	Cluster_10728.1	V30_P3S12P165	V30_P3S12P165_00612	V33_P6A3T137	V33_P6A3T137_01446		0	0	340	1241	902	113	14	102	3		3	S		6	A		0	0	0	1		PF00672	PF00512	PF02518	HAMP domain	His Kinase A (phospho-acceptor) domain	Histidine kinase-, DNA gyrase B-, and HSP90-like ATPase	IPR003660	IPR003661	IPR003594	HAMP domain	Signal transduction histidine kinase, dimerisation/phosphoacceptor domain	Histidine kinase-like ATPase, C-terminal domain	GO:0004871|GO:0007165|GO:0016021	GO:0000155|GO:0007165
	813	Cluster_1982.1		813	Cluster_10728.1	V30_P3S12P165	V30_P3S12P165_00612	V34_P3A8T189	V34_P3A8T189_01955		0	0	422	956	535	56	2	106	3		3	S		3	A		0	0	1	0		PF00672	PF00512	PF02518	HAMP domain	His Kinase A (phospho-acceptor) domain	Histidine kinase-, DNA gyrase B-, and HSP90-like ATPase	IPR003660	IPR003661	IPR003594	HAMP domain	Signal transduction histidine kinase, dimerisation/phosphoacceptor domain	Histidine kinase-like ATPase, C-terminal domain	GO:0004871|GO:0007165|GO:0016021	GO:0000155|GO:0007165
	814	Cluster_1985.1		814	Cluster_10728.1	V30_P3S12P165	V30_P3S12P165_00612	V40_P2S30T141	V40_P2S30T141_02341		0	0	422	956	535	56	2	106	3		3	S		2	S		0	1	0	0		PF00672	PF00512	PF02518	HAMP domain	His Kinase A (phospho-acceptor) domain	Histidine kinase-, DNA gyrase B-, and HSP90-like ATPase	IPR003660	IPR003661	IPR003594	HAMP domain	Signal transduction histidine kinase, dimerisation/phosphoacceptor domain	Histidine kinase-like ATPase, C-terminal domain	GO:0004871|GO:0007165|GO:0016021	GO:0000155|GO:0007165
	815	Cluster_1987.1		815	Cluster_10728.1	Vmet_209	VIB_001196	V31_P5A7T61	V31_P5A7T61_01586		0	0.00014	160	222	63	20	0	136	2		N	N		5	A		0	0	0	1		PF00512	PF00672	PF02518	His Kinase A (phospho-acceptor) domain	HAMP domain	Histidine kinase-, DNA gyrase B-, and HSP90-like ATPase	IPR003661	IPR003660	IPR003594	Signal transduction histidine kinase, dimerisation/phosphoacceptor domain	HAMP domain	Histidine kinase-like ATPase, C-terminal domain
	816	Cluster_199.3		816	Cluster_10728.1	Vmet_209	VIB_001196	V32_P6A28T40	V32_P6A28T40_00328		0	0.00014	160	222	63	20	0	136	2		N	N		6	A		0	0	0	1		PF00512	PF00672	PF02518	His Kinase A (phospho-acceptor) domain	HAMP domain	Histidine kinase-, DNA gyrase B-, and HSP90-like ATPase	IPR003661	IPR003660	IPR003594	Signal transduction histidine kinase, dimerisation/phosphoacceptor domain	HAMP domain	Histidine kinase-like ATPase, C-terminal domain
	817	Cluster_1994.2		817	Cluster_10728.1	Vmet_209	VIB_001196	V34_P3A8T189	V34_P3A8T189_01955		0	0.00014	160	222	63	20	0	136	2		N	N		3	A		0	0	0	1		PF00512	PF00672	PF02518	His Kinase A (phospho-acceptor) domain	HAMP domain	Histidine kinase-, DNA gyrase B-, and HSP90-like ATPase	IPR003661	IPR003660	IPR003594	Signal transduction histidine kinase, dimerisation/phosphoacceptor domain	HAMP domain	Histidine kinase-like ATPase, C-terminal domain
	818	Cluster_1995.1		818	Cluster_10728.1	Vmet_209	VIB_001196	V40_P2S30T141	V40_P2S30T141_02341		0	0.00014	160	222	63	20	0	136	2		N	N		2	S		0	0	0	1		PF00512	PF00672	PF02518	His Kinase A (phospho-acceptor) domain	HAMP domain	Histidine kinase-, DNA gyrase B-, and HSP90-like ATPase	IPR003661	IPR003660	IPR003594	Signal transduction histidine kinase, dimerisation/phosphoacceptor domain	HAMP domain	Histidine kinase-like ATPase, C-terminal domain
	819	Cluster_1996.1		819	Cluster_10728.1	Vmet_209	VIB_001196	V33_P6A3T137	V33_P6A3T137_01446		0	0.00052	286	341	56	19	1	145	2		N	N		6	A		0	0	0	1		PF00512	PF00672	PF02518	His Kinase A (phospho-acceptor) domain	HAMP domain	Histidine kinase-, DNA gyrase B-, and HSP90-like ATPase	IPR003661	IPR003660	IPR003594	Signal transduction histidine kinase, dimerisation/phosphoacceptor domain	HAMP domain	Histidine kinase-like ATPase, C-terminal domain
	820	Cluster_2.1		820	Cluster_10728.1	Vmet_209	VIB_001196	V33_P6A3T137	V33_P6A3T137_01446		0.0005	0.00942	1267	1290	24	16	1	145	2		N	N		6	A		0	0	0	1		PF00512	PF00672	PF02518	His Kinase A (phospho-acceptor) domain	HAMP domain	Histidine kinase-, DNA gyrase B-, and HSP90-like ATPase	IPR003661	IPR003660	IPR003594	Signal transduction histidine kinase, dimerisation/phosphoacceptor domain	HAMP domain	Histidine kinase-like ATPase, C-terminal domain
	821	Cluster_20.1		821	Cluster_10734.1	V28_P6S34P95	V28_P6S34P95_00610	V31_P5A7T61	V31_P5A7T61_03328		0.0002	0.01641	949	1108	160	75	11	241	3		6	S		5	A		0	0	0	1		PF00999			Sodium/hydrogen exchanger family			IPR006153			Cation/H+ exchanger			GO:0006812|GO:0015299|GO:0016021|GO:0055085
	822	Cluster_200.1		822	Cluster_10734.1	V28_P6S34P95	V28_P6S34P95_00610	V32_P6A28T40	V32_P6A28T40_03290		0.0002	0.01641	949	1108	160	75	11	241	3		6	S		6	A		0	0	1	0		PF00999			Sodium/hydrogen exchanger family			IPR006153			Cation/H+ exchanger			GO:0006812|GO:0015299|GO:0016021|GO:0055085
	823	Cluster_2007.1		823	Cluster_10734.1	V28_P6S34P95	V28_P6S34P95_00610	V33_P6A3T137	V33_P6A3T137_02153		0.0002	0.01641	949	1108	160	75	11	241	3		6	S		6	A		0	0	1	0		PF00999			Sodium/hydrogen exchanger family			IPR006153			Cation/H+ exchanger			GO:0006812|GO:0015299|GO:0016021|GO:0055085
	824	Cluster_201.1		824	Cluster_10734.1	V28_P6S34P95	V28_P6S34P95_00610	V34_P3A8T189	V34_P3A8T189_00708		0.0002	0.01641	949	1108	160	75	11	241	3		6	S		3	A		0	0	0	1		PF00999			Sodium/hydrogen exchanger family			IPR006153			Cation/H+ exchanger			GO:0006812|GO:0015299|GO:0016021|GO:0055085
	825	Cluster_201.2		825	Cluster_10734.1	V28_P6S34P95	V28_P6S34P95_00610	V40_P2S30T141	V40_P2S30T141_02324		0.0002	0.01641	949	1108	160	75	11	241	3		6	S		2	S		0	1	0	0		PF00999			Sodium/hydrogen exchanger family			IPR006153			Cation/H+ exchanger			GO:0006812|GO:0015299|GO:0016021|GO:0055085
	826	Cluster_201.4		826	Cluster_10734.1	V30_P3S12P165	V30_P3S12P165_02940	V31_P5A7T61	V31_P5A7T61_03328		0.0002	0.01641	949	1108	160	75	11	241	3		3	S		5	A		0	0	0	1		PF00999			Sodium/hydrogen exchanger family			IPR006153			Cation/H+ exchanger			GO:0006812|GO:0015299|GO:0016021|GO:0055085
	827	Cluster_201.6		827	Cluster_10734.1	V30_P3S12P165	V30_P3S12P165_02940	V32_P6A28T40	V32_P6A28T40_03290		0.0002	0.01641	949	1108	160	75	11	241	3		3	S		6	A		0	0	0	1		PF00999			Sodium/hydrogen exchanger family			IPR006153			Cation/H+ exchanger			GO:0006812|GO:0015299|GO:0016021|GO:0055085
	828	Cluster_201.7		828	Cluster_10734.1	V30_P3S12P165	V30_P3S12P165_02940	V33_P6A3T137	V33_P6A3T137_02153		0.0002	0.01641	949	1108	160	75	11	241	3		3	S		6	A		0	0	0	1		PF00999			Sodium/hydrogen exchanger family			IPR006153			Cation/H+ exchanger			GO:0006812|GO:0015299|GO:0016021|GO:0055085
	829	Cluster_2014.1		829	Cluster_10734.1	V30_P3S12P165	V30_P3S12P165_02940	V34_P3A8T189	V34_P3A8T189_00708		0.0002	0.01641	949	1108	160	75	11	241	3		3	S		3	A		0	0	1	0		PF00999			Sodium/hydrogen exchanger family			IPR006153			Cation/H+ exchanger			GO:0006812|GO:0015299|GO:0016021|GO:0055085
	830	Cluster_2016.1		830	Cluster_10734.1	V30_P3S12P165	V30_P3S12P165_02940	V40_P2S30T141	V40_P2S30T141_02324		0.0002	0.01641	949	1108	160	75	11	241	3		3	S		2	S		0	1	0	0		PF00999			Sodium/hydrogen exchanger family			IPR006153			Cation/H+ exchanger			GO:0006812|GO:0015299|GO:0016021|GO:0055085
	831	Cluster_2019.1		831	Cluster_10781.1	V20_P4S3T152	V20_P4S3T152_01935	V15_P4S5T153	V15_P4S5T153_00040		0.0231	0.01159	157	1074	918	290	0	1	291		4	S		4	S		1	0	0	0		PF02091			Glycyl-tRNA synthetase alpha subunit			IPR002310			Glycine-tRNA ligase, alpha subunit			GO:0000166|GO:0004820|GO:0005524|GO:0005737|GO:0006426			KEGG: 00970+6.1.1.14
	832	Cluster_2022.1		832	Cluster_10781.1	V20_P4S3T152	V20_P4S3T152_01935	V17_P4S1T151	V17_P4S1T151_00491		0.0231	0.01159	157	1074	918	290	0	1	291		4	S		4	S		1	0	0	0		PF02091			Glycyl-tRNA synthetase alpha subunit			IPR002310			Glycine-tRNA ligase, alpha subunit			GO:0000166|GO:0004820|GO:0005524|GO:0005737|GO:0006426			KEGG: 00970+6.1.1.14
	833	Cluster_203.1		833	Cluster_10781.1	V25_P4S6T154	V25_P4S6T154_01559	V15_P4S5T153	V15_P4S5T153_00040		0.0231	0.01159	157	1074	918	290	0	1	291		4	S		4	S		1	0	0	0		PF02091			Glycyl-tRNA synthetase alpha subunit			IPR002310			Glycine-tRNA ligase, alpha subunit			GO:0000166|GO:0004820|GO:0005524|GO:0005737|GO:0006426			KEGG: 00970+6.1.1.14
	834	Cluster_2033.1		834	Cluster_10781.1	V25_P4S6T154	V25_P4S6T154_01559	V17_P4S1T151	V17_P4S1T151_00491		0.0231	0.01159	157	1074	918	290	0	1	291		4	S		4	S		1	0	0	0		PF02091			Glycyl-tRNA synthetase alpha subunit			IPR002310			Glycine-tRNA ligase, alpha subunit			GO:0000166|GO:0004820|GO:0005524|GO:0005737|GO:0006426			KEGG: 00970+6.1.1.14
	835	Cluster_2034.1		835	Cluster_10782.1	Valg_262	N646_1848	V43_P6S15P86	V43_P6S15P86_01800		0	0.00011	294	450	157	47	1	193	3		C	P		6	S		0	0	0	1		PF07992	PF02852		Pyridine nucleotide-disulphide oxidoreductase	Pyridine nucleotide-disulphide oxidoreductase, dimerisation domain		IPR023753	IPR004099		FAD/NAD(P)-binding domain	Pyridine nucleotide-disulphide oxidoreductase, dimerisation domain
	836	Cluster_2035.1		836	Cluster_10782.1	V41_P2S12T139	V41_P2S12T139_00758	V43_P6S15P86	V43_P6S15P86_01800		0	0.0002	294	450	157	47	1	190	3		2	S		6	S		0	1	0	0		PF02852	PF07992		Pyridine nucleotide-disulphide oxidoreductase, dimerisation domain	Pyridine nucleotide-disulphide oxidoreductase		IPR004099	IPR023753		Pyridine nucleotide-disulphide oxidoreductase, dimerisation domain	Pyridine nucleotide-disulphide oxidoreductase, FAD/NAD(P)-binding domain		GO:0045454|GO:0055114	GO:0016491|GO:0055114
	837	Cluster_2044.1		837	Cluster_10782.1	V42_P2S4T144	V42_P2S4T144_00376	V43_P6S15P86	V43_P6S15P86_01800		0	0.0002	294	450	157	47	1	190	3		2	S		6	S		0	1	0	0		PF02852	PF07992		Pyridine nucleotide-disulphide oxidoreductase, dimerisation domain	Pyridine nucleotide-disulphide oxidoreductase		IPR004099	IPR023753		Pyridine nucleotide-disulphide oxidoreductase, dimerisation domain	Pyridine nucleotide-disulphide oxidoreductase, FAD/NAD(P)-binding domain		GO:0045454|GO:0055114	GO:0016491|GO:0055114
	838	Cluster_2045.1		838	Cluster_10782.1	V15_P4S5T153	V15_P4S5T153_04132	V17_P4S1T151	V17_P4S1T151_03861		0.0045	0.00355	46	1515	1470	442	0	1	443		4	S		4	S		1	0	0	0		PF02852	PF07992		Pyridine nucleotide-disulphide oxidoreductase, dimerisation domain	Pyridine nucleotide-disulphide oxidoreductase		IPR004099	IPR023753		Pyridine nucleotide-disulphide oxidoreductase, dimerisation domain	Pyridine nucleotide-disulphide oxidoreductase, FAD/NAD(P)-binding domain		GO:0045454|GO:0055114	GO:0016491|GO:0055114
	839	Cluster_2048.1		839	Cluster_10782.1	V20_P4S3T152	V20_P4S3T152_00249	V17_P4S1T151	V17_P4S1T151_03861		0.0045	0.00355	46	1515	1470	442	0	1	443		4	S		4	S		1	0	0	0		PF07992	PF02852		Pyridine nucleotide-disulphide oxidoreductase	Pyridine nucleotide-disulphide oxidoreductase, dimerisation domain		IPR023753	IPR004099		Pyridine nucleotide-disulphide oxidoreductase, FAD/NAD(P)-binding domain	Pyridine nucleotide-disulphide oxidoreductase, dimerisation domain		GO:0016491|GO:0055114	GO:0045454|GO:0055114
	840	Cluster_205.2		840	Cluster_10782.1	V25_P4S6T154	V25_P4S6T154_01192	V17_P4S1T151	V17_P4S1T151_03861		0.0045	0.00355	46	1515	1470	442	0	1	443		4	S		4	S		1	0	0	0		PF07992	PF02852		Pyridine nucleotide-disulphide oxidoreductase	Pyridine nucleotide-disulphide oxidoreductase, dimerisation domain		IPR023753	IPR004099		Pyridine nucleotide-disulphide oxidoreductase, FAD/NAD(P)-binding domain	Pyridine nucleotide-disulphide oxidoreductase, dimerisation domain		GO:0016491|GO:0055114	GO:0045454|GO:0055114
	841	Cluster_2051.1		841	Cluster_10787.1	V31_P5A7T61	V31_P5A7T61_02493	V40_P2S30T141	V40_P2S30T141_01549		0.0104	0.00145	472	1653	1182	194	0	1	195		5	A		2	S		0	0	0	1		PF02734	PF02733		DAK2 domain	Dak1 domain		IPR004007	IPR004006		DhaL domain	DhaK domain		GO:0004371|GO:0006071	GO:0004371|GO:0006071
	842	Cluster_2055.2		842	Cluster_10787.1	V32_P6A28T40	V32_P6A28T40_00069	V40_P2S30T141	V40_P2S30T141_01549		0.0104	0.00145	472	1653	1182	194	0	1	195		6	A		2	S		0	0	0	1		PF02733	PF02734		Dak1 domain	DAK2 domain		IPR004006	IPR004007		DhaK domain	DhaL domain		GO:0004371|GO:0006071	GO:0004371|GO:0006071
	843	Cluster_2060.1		843	Cluster_10787.1	V34_P3A8T189	V34_P3A8T189_01778	V40_P2S30T141	V40_P2S30T141_01549		0.0104	0.00145	472	1653	1182	194	0	1	195		3	A		2	S		0	0	0	1		PF02734	PF02733		DAK2 domain	Dak1 domain		IPR004007	IPR004006		DhaL domain	DhaK domain		GO:0004371|GO:0006071	GO:0004371|GO:0006071
	844	Cluster_2061.1		844	Cluster_10795.1	Vang_263	VAA_02842	V02_P2A34T133	V02_P2A34T133_01509		0.0114	0.0136	4	774	771	199	0	1	200		U	P		2	A		0	0	0	1		PF09850			Type VI secretion system protein DotU			IPR017732			Type IV / VI secretion system, DotU
	845	Cluster_2068.1		845	Cluster_10795.1	Vang_263	VAA_02842	V07_P2A8T137	V07_P2A8T137_01435		0.0114	0.0136	4	774	771	199	0	1	200		U	P		2	A		0	0	0	1		PF09850			Type VI secretion system protein DotU			IPR017732			Type IV / VI secretion system, DotU
	846	Cluster_207.1		846	Cluster_10795.1	Vang_263	VAA_02842	V10_P2A27P122	V10_P2A27P122_02749		0.0114	0.0136	4	774	771	199	0	1	200		U	P		2	A		0	0	0	1		PF09850			Type VI secretion system protein DotU			IPR017732			Type IV / VI secretion system, DotU
	847	Cluster_2070.1		847	Cluster_10795.1	Vang_263	VAA_02842	V22_P2S10T140	V22_P2S10TA40_02007		0.0114	0.0136	4	774	771	199	0	1	200		U	P		2	S		0	0	0	1		PF09850			Type VI secretion system protein DotU			IPR017732			Type IV / VI secretion system, DotU
	848	Cluster_2075.1		848	Cluster_10836.1	Valg_262	N646_3144	V42_P2S4T144	V42_P2S4T144_01576		0	0.00097	1	287	287	19	0	37	2		C	P		2	S		0	0	0	1		PF01266			FAD dependent oxidoreductase			IPR006076			FAD dependent oxidoreductase
	849	Cluster_2083.1		849	Cluster_10836.1	V43_P6S15P86	V43_P6S15P86_03225	V42_P2S4T144	V42_P2S4T144_01576		0	0.00227	928	1310	383	15	1	44	2		6	S		2	S		0	1	0	0		PF01266			FAD dependent oxidoreductase			IPR006076			FAD dependent oxidoreductase			GO:0016491|GO:0055114
	850	Cluster_2085.1		850	Cluster_1084.1	V41_P2S12T139	V41_P2S12T139_01078	V43_P6S15P86	V43_P6S15P86_04062		0	0	256	746	491	70	8	125	2		2	S		6	S		0	1	0	0		PF01523			Putative modulator of DNA gyrase			IPR002510			Metalloprotease TldD/PmbA			GO:0006508|GO:0008237
	851	Cluster_2086.1		851	Cluster_1084.1	V42_P2S4T144	V42_P2S4T144_01120	V43_P6S15P86	V43_P6S15P86_04062		0	0	256	746	491	70	8	125	2		2	S		6	S		0	1	0	0		PF01523			Putative modulator of DNA gyrase			IPR002510			Metalloprotease TldD/PmbA			GO:0006508|GO:0008237
	852	Cluster_209.1		852	Cluster_1084.1	Valg_262	N646_3571	V43_P6S15P86	V43_P6S15P86_04062		0	0	316	746	431	59	7	136	2		C	P		6	S		0	0	0	1		PF01523			Putative modulator of DNA gyrase			IPR002510			Metalloprotease TldD/PmbA
	853	Cluster_2093.1		853	Cluster_1084.1	Vpar_280	VPBB_A0129	V43_P6S15P86	V43_P6S15P86_04062		0	0	826	1322	497	85	10	101	3		N	M		6	S		0	0	0	1		PF01523			Putative modulator of DNA gyrase			IPR002510			Metalloprotease TldD/PmbA
	854	Cluster_2094.1		854	Cluster_1086.1	V42_P2S4T144	V42_P2S4T144_02352	V41_P2S12T139	V41_P2S12T139_02654		0.0051	0.00775	1	981	981	378	0	1	379		2	S		2	S		1	0	0	0		PF02653			Branched-chain amino acid transport system / permease component			IPR001851			ABC transporter, permease			GO:0005215|GO:0006810|GO:0016020
	855	Cluster_2095.2		855	Cluster_10903.1	V07_P2A8T137	V07_P2A8T137_01428	V02_P2A34T133	V02_P2A34T133_00045		0.005	0.01234	97	882	786	362	0	1	363		2	A		2	A		1	0	0	0		PF01513			ATP-NAD kinase			IPR002504			NAD kinase			GO:0003951|GO:0006741|GO:0008152			KEGG: 00760+2.7.1.23|MetaCyc: PWY-5083|MetaCyc: PWY-7268|MetaCyc: PWY-7269
	856	Cluster_210.1		856	Cluster_10903.1	V07_P2A8T137	V07_P2A8T137_01428	V10_P2A27P122	V10_P2A27P122_02195		0.005	0.01234	97	882	786	362	0	1	363		2	A		2	A		1	0	0	0		PF01513			ATP-NAD kinase			IPR002504			NAD kinase			GO:0003951|GO:0006741|GO:0008152			KEGG: 00760+2.7.1.23|MetaCyc: PWY-5083|MetaCyc: PWY-7268|MetaCyc: PWY-7269
	857	Cluster_2100.1		857	Cluster_10903.1	V07_P2A8T137	V07_P2A8T137_01428	V22_P2S10T140	V22_P2S10TA40_02058		0.005	0.01234	97	882	786	362	0	1	363		2	A		2	S		0	0	1	0		PF01513			ATP-NAD kinase			IPR002504			NAD kinase			GO:0003951|GO:0006741|GO:0008152			KEGG: 00760+2.7.1.23|MetaCyc: PWY-5083|MetaCyc: PWY-7268|MetaCyc: PWY-7269
	858	Cluster_2101.1		858	Cluster_10947.1	V27_P1S3P104	V27_PAS3P104_02498	V26_P1S5P106	V26_P1S5P106_01500		0.006	0.00022	70	1074	1005	367	0	1	368		1	S		1	S		1	0	0	0		PF00356	PF13377		Bacterial regulatory proteins, lacI family	Periplasmic binding protein-like domain		IPR000843			Transcription regulator HTH, LacI			GO:0003700|GO:0006355
	859	Cluster_2103.1		859	Cluster_10947.1	V28_P6S34P95	V28_P6S34P95_00176	V26_P1S5P106	V26_P1S5P106_01500		0.006	0.00022	70	1074	1005	367	0	1	368		6	S		1	S		0	1	0	0		PF00356	PF13377		Bacterial regulatory proteins, lacI family	Periplasmic binding protein-like domain		IPR000843			Transcription regulator HTH, LacI			GO:0003700|GO:0006355
	860	Cluster_2112.1		860	Cluster_10947.1	V30_P3S12P165	V30_P3S12P165_01772	V26_P1S5P106	V26_P1S5P106_01500		0.006	0.00022	70	1074	1005	367	0	1	368		3	S		1	S		0	1	0	0		PF13377	PF00356		Periplasmic binding protein-like domain	Bacterial regulatory proteins, lacI family			IPR000843			Transcription regulator HTH, LacI			GO:0003700|GO:0006355
	861	Cluster_2120.1		861	Cluster_1095.1	V41_P2S12T139	V41_P2S12T139_01268	V42_P2S4T144	V42_P2S4T144_02282		0.0043	0.0128	64	915	852	382	0	1	383		2	S		2	S		1	0	0	0		PF00589	PF02899		Phage integrase family	Phage integrase, N-terminal SAM-like domain		IPR002104	IPR004107		Integrase, catalytic domain	Integrase, SAM-like, N-terminal		GO:0003677|GO:0006310|GO:0015074	GO:0003677|GO:0015074
	862	Cluster_2126.1		862	Cluster_1095.2	V02_P2A34T133	V02_P2A34T133_00413	V10_P2A27P122	V10_P2A27P122_01302		0.0105	0.01026	196	1050	855	348	0	1	349		2	A		2	A		1	0	0	0		PF13495	PF00589		Phage integrase, N-terminal SAM-like domain	Phage integrase family		IPR004107	IPR002104		Integrase, SAM-like, N-terminal	Integrase, catalytic domain		GO:0003677|GO:0015074	GO:0003677|GO:0006310|GO:0015074
	863	Cluster_2129.1		863	Cluster_1095.2	V06_P1A73T115	V06_P1A73T115_00673	V04_P4A5T148	V04_P4A5T148_02377		0.0105	0.01026	196	1050	855	348	0	1	349		1	A		4	A		0	1	0	0		PF13495	PF00589		Phage integrase, N-terminal SAM-like domain	Phage integrase family		IPR004107	IPR002104		Integrase, SAM-like, N-terminal	Integrase, catalytic domain		GO:0003677|GO:0015074	GO:0003677|GO:0006310|GO:0015074
	864	Cluster_213.1		864	Cluster_1095.2	V06_P1A73T115	V06_P1A73T115_00673	V05_P4A8T149	V05_P4A8T149_01404		0.0105	0.01026	196	1050	855	348	0	1	349		1	A		4	A		0	1	0	0		PF13495	PF00589		Phage integrase, N-terminal SAM-like domain	Phage integrase family		IPR004107	IPR002104		Integrase, SAM-like, N-terminal	Integrase, catalytic domain		GO:0003677|GO:0015074	GO:0003677|GO:0006310|GO:0015074
	865	Cluster_2134.1		865	Cluster_1095.2	V06_P1A73T115	V06_P1A73T115_00673	V14_P6S14T42	V14_P6S14T42_02871		0.0105	0.01026	196	1050	855	348	0	1	349		1	A		6	S		0	0	0	1		PF13495	PF00589		Phage integrase, N-terminal SAM-like domain	Phage integrase family		IPR004107	IPR002104		Integrase, SAM-like, N-terminal	Integrase, catalytic domain		GO:0003677|GO:0015074	GO:0003677|GO:0006310|GO:0015074
	866	Cluster_2137.1		866	Cluster_1095.2	V06_P1A73T115	V06_P1A73T115_00673	V18_P1S4T112	V18_P1S4T112_03184		0.0105	0.01026	196	1050	855	348	0	1	349		1	A		1	S		0	0	1	0		PF13495	PF00589		Phage integrase, N-terminal SAM-like domain	Phage integrase family		IPR004107	IPR002104		Integrase, SAM-like, N-terminal	Integrase, catalytic domain		GO:0003677|GO:0015074	GO:0003677|GO:0006310|GO:0015074
	867	Cluster_2138.1		867	Cluster_1095.2	V06_P1A73T115	V06_P1A73T115_00673	V24_P1S3T111	V24_P1S3T111_02313		0.0105	0.01026	196	1050	855	348	0	1	349		1	A		1	S		0	0	1	0		PF13495	PF00589		Phage integrase, N-terminal SAM-like domain	Phage integrase family		IPR004107	IPR002104		Integrase, SAM-like, N-terminal	Integrase, catalytic domain		GO:0003677|GO:0015074	GO:0003677|GO:0006310|GO:0015074
	868	Cluster_2145.1		868	Cluster_1095.2	V07_P2A8T137	V07_P2A8T137_00908	V10_P2A27P122	V10_P2A27P122_01302		0.0105	0.01026	196	1050	855	348	0	1	349		2	A		2	A		1	0	0	0		PF13495	PF00589		Phage integrase, N-terminal SAM-like domain	Phage integrase family		IPR004107	IPR002104		Integrase, SAM-like, N-terminal	Integrase, catalytic domain		GO:0003677|GO:0015074	GO:0003677|GO:0006310|GO:0015074
	869	Cluster_2147.1		869	Cluster_1095.2	V11_P1A41T118	V11_P1A41T118_03239	V23_P3S9T160	V23_P3S9T160_01349		0.0105	0.01026	196	1050	855	348	0	1	349		1	A		3	S		0	0	0	1		PF13495	PF00589		Phage integrase, N-terminal SAM-like domain	Phage integrase family		IPR004107	IPR002104		Integrase, SAM-like, N-terminal	Integrase, catalytic domain		GO:0003677|GO:0015074	GO:0003677|GO:0006310|GO:0015074
	870	Cluster_215.1		870	Cluster_1095.2	V20_P4S3T152	V20_P4S3T152_01393	V15_P4S5T153	V15_P4S5T153_00162		0.0105	0.01026	196	1050	855	348	0	1	349		4	S		4	S		1	0	0	0		PF13495	PF00589		Phage integrase, N-terminal SAM-like domain	Phage integrase family		IPR004107	IPR002104		Integrase, SAM-like, N-terminal	Integrase, catalytic domain		GO:0003677|GO:0015074	GO:0003677|GO:0006310|GO:0015074
	871	Cluster_2153.1		871	Cluster_1095.2	V20_P4S3T152	V20_P4S3T152_01393	V17_P4S1T151	V17_P4S1T151_02644		0.0105	0.01026	196	1050	855	348	0	1	349		4	S		4	S		1	0	0	0		PF13495	PF00589		Phage integrase, N-terminal SAM-like domain	Phage integrase family		IPR004107	IPR002104		Integrase, SAM-like, N-terminal	Integrase, catalytic domain		GO:0003677|GO:0015074	GO:0003677|GO:0006310|GO:0015074
	872	Cluster_2156.1		872	Cluster_1095.2	V22_P2S10T140	V22_P2S10TA40_00412	V10_P2A27P122	V10_P2A27P122_01302		0.0105	0.01026	196	1050	855	348	0	1	349		2	S		2	A		0	0	1	0		PF00589	PF13495		Phage integrase family	Phage integrase, N-terminal SAM-like domain		IPR002104	IPR004107		Integrase, catalytic domain	Integrase, SAM-like, N-terminal		GO:0003677|GO:0006310|GO:0015074	GO:0003677|GO:0015074
	873	Cluster_2159.1		873	Cluster_10970.1	V12_P9A6T4	V12_P9A6T4_00802	V09_P4A23P171	V09_P4A23P171_02766		0.0162	0.03039	1	533	533	247	0	1	248		9	A		4	A		0	1	0	0		PF04751			Protein of unknown function (DUF615)			IPR006839			Ribosome-associated, YjgA
	874	Cluster_216.1		874	Cluster_1098.1	V40_P2S30T141	V40_P2S30T141_01366	V31_P5A7T61	V31_P5A7T61_01374		0.0019	0.00113	55	3102	3048	786	0	1	787		2	S		5	A		0	0	0	1		PF02929	PF02837	PF00703	Beta galactosidase small chain	Glycosyl hydrolases family 2, sugar binding domain	Glycosyl hydrolases family 2	IPR004199	IPR006104	IPR006102	Beta galactosidase small chain/ domain 5	Glycosyl hydrolases family 2, sugar binding domain	Glycoside hydrolase, family 2, immunoglobulin-like beta-sandwich	GO:0004565|GO:0005975|GO:0009341	GO:0004553|GO:0005975	GO:0004553|GO:0005975	KEGG: 00052+3.2.1.23|KEGG: 00511+3.2.1.23|KEGG: 00531+3.2.1.23|KEGG: 00600+3.2.1.23|KEGG: 00604+3.2.1.23|MetaCyc: PWY-6807
	875	Cluster_2162.1		875	Cluster_1098.1	V40_P2S30T141	V40_P2S30T141_01366	V32_P6A28T40	V32_P6A28T40_02091		0.0019	0.00113	55	3102	3048	786	0	1	787		2	S		6	A		0	0	0	1		PF02929	PF02837	PF00703	Beta galactosidase small chain	Glycosyl hydrolases family 2, sugar binding domain	Glycosyl hydrolases family 2	IPR004199	IPR006104	IPR006102	Beta galactosidase small chain/ domain 5	Glycosyl hydrolases family 2, sugar binding domain	Glycoside hydrolase, family 2, immunoglobulin-like beta-sandwich	GO:0004565|GO:0005975|GO:0009341	GO:0004553|GO:0005975	GO:0004553|GO:0005975	KEGG: 00052+3.2.1.23|KEGG: 00511+3.2.1.23|KEGG: 00531+3.2.1.23|KEGG: 00600+3.2.1.23|KEGG: 00604+3.2.1.23|MetaCyc: PWY-6807
	876	Cluster_2163.1		876	Cluster_10983.1	V28_P6S34P95	V28_P6S34P95_02598	V27_P1S3P104	V27_PAS3P104_02784		0.0071	0.00392	97	645	549	293	0	1	294		6	S		1	S		0	1	0	0		PF01810			LysE type translocator			IPR001123			Lysine-type exporter protein (LYSE/YGGA)			GO:0006865|GO:0016020
	877	Cluster_2165.1		877	Cluster_10983.1	V28_P6S34P95	V28_P6S34P95_02598	V29_P1S30P107	V29_P1S30P107_01704		0.0071	0.00392	97	645	549	293	0	1	294		6	S		1	S		0	1	0	0		PF01810			LysE type translocator			IPR001123			Lysine-type exporter protein (LYSE/YGGA)			GO:0006865|GO:0016020
	878	Cluster_2181.1		878	Cluster_10983.1	V28_P6S34P95	V28_P6S34P95_02598	V30_P3S12P165	V30_P3S12P165_02355		0.0071	0.00392	97	645	549	293	0	1	294		6	S		3	S		0	1	0	0		PF01810			LysE type translocator			IPR001123			Lysine-type exporter protein (LYSE/YGGA)			GO:0006865|GO:0016020
	879	Cluster_2184.1		879	Cluster_1099.1	V15_P4S5T153	V15_P4S5T153_01008	V20_P4S3T152	V20_P4S3T152_00344		0.0108	0.0069	223	1005	783	172	0	1	173		4	S		4	S		1	0	0	0		PF02653			Branched-chain amino acid transport system / permease component			IPR001851			ABC transporter, permease			GO:0005215|GO:0006810|GO:0016020
	880	Cluster_219.1		880	Cluster_1099.1	V17_P4S1T151	V17_P4S1T151_03043	V20_P4S3T152	V20_P4S3T152_00344		0.0108	0.0069	223	1005	783	172	0	1	173		4	S		4	S		1	0	0	0		PF02653			Branched-chain amino acid transport system / permease component			IPR001851			ABC transporter, permease			GO:0005215|GO:0006810|GO:0016020
	881	Cluster_2202.1		881	Cluster_1099.1	V22_P2S10T140	V22_P2S10TA40_01362	V10_P2A27P122	V10_P2A27P122_02713		0.0108	0.0069	223	1005	783	172	0	1	173		2	S		2	A		0	0	1	0		PF02653			Branched-chain amino acid transport system / permease component			IPR001851			ABC transporter, permease			GO:0005215|GO:0006810|GO:0016020
	882	Cluster_2208.1		882	Cluster_1099.1	V23_P3S9T160	V23_P3S9T160_03469	V11_P1A41T118	V11_P1A41T118_00241		0.0108	0.0069	223	1005	783	172	0	1	173		3	S		1	A		0	0	0	1		PF02653			Branched-chain amino acid transport system / permease component			IPR001851			ABC transporter, permease			GO:0005215|GO:0006810|GO:0016020
	883	Cluster_221.10		883	Cluster_1099.1	V25_P4S6T154	V25_P4S6T154_00645	V20_P4S3T152	V20_P4S3T152_00344		0.0108	0.0069	223	1005	783	172	0	1	173		4	S		4	S		1	0	0	0		PF02653			Branched-chain amino acid transport system / permease component			IPR001851			ABC transporter, permease			GO:0005215|GO:0006810|GO:0016020
	884	Cluster_221.11		884	Cluster_110.1	V25_P4S6T154	V25_P4S6T154_00669	V15_P4S5T153	V15_P4S5T153_01209		0.0042	0.00874	175	1197	1023	452	0	1	453		4	S		4	S		1	0	0	0		PF00155			Aminotransferase class I and II			IPR004839			Aminotransferase, class I/classII			GO:0009058|GO:0030170
	885	Cluster_221.13		885	Cluster_110.1	V25_P4S6T154	V25_P4S6T154_00669	V17_P4S1T151	V17_P4S1T151_00362		0.0042	0.00874	175	1197	1023	452	0	1	453		4	S		4	S		1	0	0	0		PF00155			Aminotransferase class I and II			IPR004839			Aminotransferase, class I/classII			GO:0009058|GO:0030170
	886	Cluster_221.2		886	Cluster_110.1	V25_P4S6T154	V25_P4S6T154_00669	V20_P4S3T152	V20_P4S3T152_00814		0.0042	0.00874	175	1197	1023	452	0	1	453		4	S		4	S		1	0	0	0		PF00155			Aminotransferase class I and II			IPR004839			Aminotransferase, class I/classII			GO:0009058|GO:0030170
	887	Cluster_221.26		887	Cluster_1100.1	V15_P4S5T153	V15_P4S5T153_04754	V15_P4S5T153	V15_P4S5T153_00302		0.0308	0.01304	1	837	837	177	0	1	178		4	S		4	S		1	0	0	0		PF00665	PF13936		Integrase core domain	Helix-turn-helix domain		IPR001584	IPR025246		Integrase, catalytic core	Transposase IS30-like HTH domain		GO:0015074
	888	Cluster_221.28		888	Cluster_1100.1	V15_P4S5T153	V15_P4S5T153_00333	V20_P4S3T152	V20_P4S3T152_00207		0.0308	0.01304	433	1068	636	177	0	1	178		4	S		4	S		1	0	0	0		PF13936	PF00665		Helix-turn-helix domain	Integrase core domain		IPR025246	IPR001584		Transposase IS30-like HTH domain	Integrase, catalytic core			GO:0015074
	889	Cluster_221.4		889	Cluster_1100.1	V20_P4S3T152	V20_P4S3T152_00207	V25_P4S6T154	V25_P4S6T154_00074		0.0308	0.01304	1	837	837	177	0	1	178		4	S		4	S		1	0	0	0		PF00665			Integrase core domain			IPR001584			Integrase, catalytic core			GO:0015074
	890	Cluster_221.5		890	Cluster_11006.1	V43_P6S15P86	V43_P6S15P86_03684	V41_P2S12T139	V41_P2S12T139_02417		0	0	157	1286	1130	370	21	155	4		6	S		2	S		0	1	0	0		PF04792			V antigen (LcrV) protein			IPR005413			Low calcium response V antigen			GO:0005576|GO:0009405
	891	Cluster_221.7		891	Cluster_11006.1	V43_P6S15P86	V43_P6S15P86_03684	V42_P2S4T144	V42_P2S4T144_01769		0	0	157	1286	1130	370	21	155	4		6	S		2	S		0	1	0	0		PF04792			V antigen (LcrV) protein			IPR005413			Low calcium response V antigen			GO:0005576|GO:0009405
	892	Cluster_221.8		892	Cluster_11006.1	V43_P6S15P86	V43_P6S15P86_03684	Valg_262	N646_0727		0	0	157	1286	1130	370	22	157	4		6	S		C	P		0	0	0	1		PF04792			V antigen (LcrV) protein			IPR005413			Low calcium response V antigen			GO:0005576|GO:0009405
	893	Cluster_221.9		893	Cluster_11006.1	Vpar_280	VPBB_1519	V43_P6S15P86	V43_P6S15P86_03684		0	0	1309	1442	134	30	1	447	2		N	M		6	S		0	0	0	1		PF04792			V antigen (LcrV) protein			IPR005413			Low calcium response V antigen
	894	Cluster_2211.1		894	Cluster_11006.1	V42_P2S4T144	V42_P2S4T144_01769	V41_P2S12T139	V41_P2S12T139_02417		0.0033	7e-05	157	1821	1665	534	0	1	535		2	S		2	S		1	0	0	0		PF04792			V antigen (LcrV) protein			IPR005413			Low calcium response V antigen			GO:0005576|GO:0009405
	895	Cluster_2213.1		895	Cluster_1101.1	Vpar_280	VPBB_A0001	Valg_262	N646_3465		0	0	1222	1691	470	217	6	241	4		N	M		C	P		0	0	0	1		PF11826			Protein of unknown function (DUF3346)			IPR021781			Protein of unknown function DUF3346
	896	Cluster_2215.2		896	Cluster_1101.1	Vpar_280	VPBB_A0001	V43_P6S15P86	V43_P6S15P86_02200		0	0.00255	1	327	327	79	4	272	4		N	M		6	S		0	0	0	1		PF11826			Protein of unknown function (DUF3346)			IPR021781			Protein of unknown function DUF3346
	897	Cluster_2217.1		897	Cluster_1101.1	V31_P5A7T61	V31_P5A7T61_00989	V32_P6A28T40	V32_P6A28T40_01299		0.0024	0.00267	145	2118	1974	820	0	1	821		5	A		6	A		0	1	0	0		PF11826			Protein of unknown function (DUF3346)			IPR021781			Protein of unknown function DUF3346
	898	Cluster_2218.1		898	Cluster_1101.1	V31_P5A7T61	V31_P5A7T61_00989	V40_P2S30T141	V40_P2S30T141_01680		0.0024	0.00267	145	2118	1974	820	0	1	821		5	A		2	S		0	0	0	1		PF11826			Protein of unknown function (DUF3346)			IPR021781			Protein of unknown function DUF3346
	899	Cluster_2220.1		899	Cluster_1101.1	V34_P3A8T189	V34_P3A8T189_01727	V32_P6A28T40	V32_P6A28T40_01299		0.0024	0.00267	145	2118	1974	820	0	1	821		3	A		6	A		0	1	0	0		PF11826			Protein of unknown function (DUF3346)			IPR021781			Protein of unknown function DUF3346
	900	Cluster_2221.1		900	Cluster_1101.1	V34_P3A8T189	V34_P3A8T189_01727	V40_P2S30T141	V40_P2S30T141_01680		0.0024	0.00267	145	2118	1974	820	0	1	821		3	A		2	S		0	0	0	1		PF11826			Protein of unknown function (DUF3346)			IPR021781			Protein of unknown function DUF3346
	901	Cluster_2227.1		901	Cluster_1103.1	Vpar_280	VPBB_2792	V41_P2S12T139	V41_P2S12T139_01526		0	0.00024	1	332	332	207	17	142	4		N	M		2	S		0	0	0	1		PF02687			FtsX-like permease family			IPR003838			ABC transporter permease protein domain
	902	Cluster_2228.1		902	Cluster_1103.1	Vpar_280	VPBB_2792	V42_P2S4T144	V42_P2S4T144_00437		0	0.00024	1	332	332	207	17	142	4		N	M		2	S		0	0	0	1		PF02687			FtsX-like permease family			IPR003838			ABC transporter permease protein domain
	903	Cluster_2229.1		903	Cluster_1103.1	Vpar_280	VPBB_2792	V43_P6S15P86	V43_P6S15P86_01024		0	0.00031	1	332	332	207	20	147	4		N	M		6	S		0	0	0	1		PF02687			FtsX-like permease family			IPR003838			ABC transporter permease protein domain
	904	Cluster_223.1		904	Cluster_1103.1	Vpar_280	VPBB_2792	Valg_262	N646_2050		0	0.00103	1	332	332	207	19	142	4		N	M		C	P		0	0	0	1		PF02687			FtsX-like permease family			IPR003838			ABC transporter permease protein domain
	905	Cluster_2230.1		905	Cluster_11047.1	Vpar_280	VPBB_A0697	V43_P6S15P86	V43_P6S15P86_02801		0.0012	0.00501	127	158	32	9	0	190	2		N	M		6	S		0	0	0	1		PF00892	PF00892		EamA-like transporter family	EamA-like transporter family		IPR000620	IPR000620		EamA domain	EamA domain
	906	Cluster_2233.2		906	Cluster_11048.1	Valg_262	N646_1090	Vpar_280	VPBB_1848		0.0006	0.00655	400	728	329	120	14	87	4		C	P		N	M		0	0	0	1		PF13247			4Fe-4S dicluster domain			IPR017896			4Fe-4S ferredoxin-type, iron-sulphur binding domain
	907	Cluster_2237.1		907	Cluster_11062.1	Vpar_280	VPBB_A0578	V42_P2S4T144	V42_P2S4T144_00415		0.0003	0.00102	973	1034	62	14	2	164	2		N	M		2	S		0	0	0	1		PF00724			NADH:flavin oxidoreductase / NADH oxidase family			IPR001155			NADH:flavin oxidoreductase/NADH oxidase, N-terminal
	908	Cluster_2241.1		908	Cluster_11062.1	Vpar_280	VPBB_A0578	Valg_262	N646_4499		0.0005	0.0016	973	1025	53	11	1	162	2		N	M		C	P		0	0	0	1		PF00724			NADH:flavin oxidoreductase / NADH oxidase family			IPR001155			NADH:flavin oxidoreductase/NADH oxidase, N-terminal
	909	Cluster_2246.1		909	Cluster_11070.1	V29_P1S30P107	V29_P1S30P107_01788	Vmet_209	VIB_002575		0	0.00048	1	89	89	22	2	268	2		1	S		N	N		0	0	0	1		PF10437	PF03099		Bacterial lipoate protein ligase C-terminus	Biotin/lipoate A/B protein ligase family		IPR019491	IPR004143		Lipoate protein ligase, C-terminal	Biotinyl protein ligase (BPL) and lipoyl protein ligase (LPL), catalytic domain			GO:0006464		KEGG: 00785+2.7.7.63|MetaCyc: PWY-6984|UniPathway: UPA00537|UniPathway: UPA00537	KEGG: 00785+2.3.1.181|MetaCyc: PWY-6987|MetaCyc: PWY-7381
	910	Cluster_2247.1		910	Cluster_11070.1	V30_P3S12P165	V30_P3S12P165_00495	Vmet_209	VIB_002575		0	0.00048	1	89	89	22	2	268	2		3	S		N	N		0	0	0	1		PF03099	PF10437		Biotin/lipoate A/B protein ligase family	Bacterial lipoate protein ligase C-terminus		IPR004143	IPR019491		Biotinyl protein ligase (BPL) and lipoyl protein ligase (LPL), catalytic domain	Lipoate protein ligase, C-terminal		GO:0006464			KEGG: 00785+2.3.1.181|MetaCyc: PWY-6987|MetaCyc: PWY-7381	KEGG: 00785+2.7.7.63|MetaCyc: PWY-6984|UniPathway: UPA00537|UniPathway: UPA00537
	911	Cluster_2250.1		911	Cluster_11070.1	V29_P1S30P107	V29_P1S30P107_01788	V31_P5A7T61	V31_P5A7T61_00961		0	0.00063	1	89	89	22	2	266	2		1	S		5	A		0	0	0	1		PF10437	PF03099		Bacterial lipoate protein ligase C-terminus	Biotin/lipoate A/B protein ligase family		IPR019491	IPR004143		Lipoate protein ligase, C-terminal	Biotinyl protein ligase (BPL) and lipoyl protein ligase (LPL), catalytic domain			GO:0006464		KEGG: 00785+2.7.7.63|MetaCyc: PWY-6984|UniPathway: UPA00537|UniPathway: UPA00537	KEGG: 00785+2.3.1.181|MetaCyc: PWY-6987|MetaCyc: PWY-7381
	912	Cluster_2251.1		912	Cluster_11070.1	V29_P1S30P107	V29_P1S30P107_01788	V32_P6A28T40	V32_P6A28T40_01271		0	0.00063	1	89	89	22	2	266	2		1	S		6	A		0	0	0	1		PF10437	PF03099		Bacterial lipoate protein ligase C-terminus	Biotin/lipoate A/B protein ligase family		IPR019491	IPR004143		Lipoate protein ligase, C-terminal	Biotinyl protein ligase (BPL) and lipoyl protein ligase (LPL), catalytic domain			GO:0006464		KEGG: 00785+2.7.7.63|MetaCyc: PWY-6984|UniPathway: UPA00537|UniPathway: UPA00537	KEGG: 00785+2.3.1.181|MetaCyc: PWY-6987|MetaCyc: PWY-7381
	913	Cluster_2251.2		913	Cluster_11070.1	V29_P1S30P107	V29_P1S30P107_01788	V33_P6A3T137	V33_P6A3T137_03194		0	0.00063	1	89	89	22	2	266	2		1	S		6	A		0	0	0	1		PF10437	PF03099		Bacterial lipoate protein ligase C-terminus	Biotin/lipoate A/B protein ligase family		IPR019491	IPR004143		Lipoate protein ligase, C-terminal	Biotinyl protein ligase (BPL) and lipoyl protein ligase (LPL), catalytic domain			GO:0006464		KEGG: 00785+2.7.7.63|MetaCyc: PWY-6984|UniPathway: UPA00537|UniPathway: UPA00537	KEGG: 00785+2.3.1.181|MetaCyc: PWY-6987|MetaCyc: PWY-7381
	914	Cluster_2252.1		914	Cluster_11070.1	V29_P1S30P107	V29_P1S30P107_01788	V34_P3A8T189	V34_P3A8T189_03090		0	0.00063	1	89	89	22	2	266	2		1	S		3	A		0	0	0	1		PF10437	PF03099		Bacterial lipoate protein ligase C-terminus	Biotin/lipoate A/B protein ligase family		IPR019491	IPR004143		Lipoate protein ligase, C-terminal	Biotinyl protein ligase (BPL) and lipoyl protein ligase (LPL), catalytic domain			GO:0006464		KEGG: 00785+2.7.7.63|MetaCyc: PWY-6984|UniPathway: UPA00537|UniPathway: UPA00537	KEGG: 00785+2.3.1.181|MetaCyc: PWY-6987|MetaCyc: PWY-7381
	915	Cluster_2254.1		915	Cluster_11070.1	V29_P1S30P107	V29_P1S30P107_01788	V40_P2S30T141	V40_P2S30T141_02970		0	0.00063	1	89	89	22	2	266	2		1	S		2	S		0	1	0	0		PF10437	PF03099		Bacterial lipoate protein ligase C-terminus	Biotin/lipoate A/B protein ligase family		IPR019491	IPR004143		Lipoate protein ligase, C-terminal	Biotinyl protein ligase (BPL) and lipoyl protein ligase (LPL), catalytic domain			GO:0006464		KEGG: 00785+2.7.7.63|MetaCyc: PWY-6984|UniPathway: UPA00537|UniPathway: UPA00537	KEGG: 00785+2.3.1.181|MetaCyc: PWY-6987|MetaCyc: PWY-7381
	916	Cluster_2259.1		916	Cluster_11070.1	V30_P3S12P165	V30_P3S12P165_00495	V31_P5A7T61	V31_P5A7T61_00961		0	0.00063	1	89	89	22	2	266	2		3	S		5	A		0	0	0	1		PF03099	PF10437		Biotin/lipoate A/B protein ligase family	Bacterial lipoate protein ligase C-terminus		IPR004143	IPR019491		Biotinyl protein ligase (BPL) and lipoyl protein ligase (LPL), catalytic domain	Lipoate protein ligase, C-terminal		GO:0006464			KEGG: 00785+2.3.1.181|MetaCyc: PWY-6987|MetaCyc: PWY-7381	KEGG: 00785+2.7.7.63|MetaCyc: PWY-6984|UniPathway: UPA00537|UniPathway: UPA00537
	917	Cluster_2262.1		917	Cluster_11070.1	V30_P3S12P165	V30_P3S12P165_00495	V32_P6A28T40	V32_P6A28T40_01271		0	0.00063	1	89	89	22	2	266	2		3	S		6	A		0	0	0	1		PF03099	PF10437		Biotin/lipoate A/B protein ligase family	Bacterial lipoate protein ligase C-terminus		IPR004143	IPR019491		Biotinyl protein ligase (BPL) and lipoyl protein ligase (LPL), catalytic domain	Lipoate protein ligase, C-terminal		GO:0006464			KEGG: 00785+2.3.1.181|MetaCyc: PWY-6987|MetaCyc: PWY-7381	KEGG: 00785+2.7.7.63|MetaCyc: PWY-6984|UniPathway: UPA00537|UniPathway: UPA00537
	918	Cluster_2264.1		918	Cluster_11070.1	V30_P3S12P165	V30_P3S12P165_00495	V33_P6A3T137	V33_P6A3T137_03194		0	0.00063	1	89	89	22	2	266	2		3	S		6	A		0	0	0	1		PF03099	PF10437		Biotin/lipoate A/B protein ligase family	Bacterial lipoate protein ligase C-terminus		IPR004143	IPR019491		Biotinyl protein ligase (BPL) and lipoyl protein ligase (LPL), catalytic domain	Lipoate protein ligase, C-terminal		GO:0006464			KEGG: 00785+2.3.1.181|MetaCyc: PWY-6987|MetaCyc: PWY-7381	KEGG: 00785+2.7.7.63|MetaCyc: PWY-6984|UniPathway: UPA00537|UniPathway: UPA00537
	919	Cluster_2266.1		919	Cluster_11070.1	V30_P3S12P165	V30_P3S12P165_00495	V34_P3A8T189	V34_P3A8T189_03090		0	0.00063	1	89	89	22	2	266	2		3	S		3	A		0	0	1	0		PF03099	PF10437		Biotin/lipoate A/B protein ligase family	Bacterial lipoate protein ligase C-terminus		IPR004143	IPR019491		Biotinyl protein ligase (BPL) and lipoyl protein ligase (LPL), catalytic domain	Lipoate protein ligase, C-terminal		GO:0006464			KEGG: 00785+2.3.1.181|MetaCyc: PWY-6987|MetaCyc: PWY-7381	KEGG: 00785+2.7.7.63|MetaCyc: PWY-6984|UniPathway: UPA00537|UniPathway: UPA00537
	920	Cluster_2269.2		920	Cluster_11070.1	V30_P3S12P165	V30_P3S12P165_00495	V40_P2S30T141	V40_P2S30T141_02970		0	0.00063	1	89	89	22	2	266	2		3	S		2	S		0	1	0	0		PF03099	PF10437		Biotin/lipoate A/B protein ligase family	Bacterial lipoate protein ligase C-terminus		IPR004143	IPR019491		Biotinyl protein ligase (BPL) and lipoyl protein ligase (LPL), catalytic domain	Lipoate protein ligase, C-terminal		GO:0006464			KEGG: 00785+2.3.1.181|MetaCyc: PWY-6987|MetaCyc: PWY-7381	KEGG: 00785+2.7.7.63|MetaCyc: PWY-6984|UniPathway: UPA00537|UniPathway: UPA00537
	921	Cluster_227.1		921	Cluster_11087.1	V26_P1S5P106	V26_P1S5P106_00566	V29_P1S30P107	V29_P1S30P107_01079		0.04	0.02083	184	780	597	285	0	1	286		1	S		1	S		1	0	0	0		PF13489			Methyltransferase domain
	922	Cluster_2273.1		922	Cluster_11087.1	V27_P1S3P104	V27_PAS3P104_02731	V29_P1S30P107	V29_P1S30P107_01079		0.04	0.02083	184	780	597	285	0	1	286		1	S		1	S		1	0	0	0		PF13489			Methyltransferase domain
	923	Cluster_2279.1		923	Cluster_11087.1	V28_P6S34P95	V28_P6S34P95_00359	V29_P1S30P107	V29_P1S30P107_01079		0.04	0.02083	184	780	597	285	0	1	286		6	S		1	S		0	1	0	0		PF13489			Methyltransferase domain
	924	Cluster_2282.1		924	Cluster_11087.1	V30_P3S12P165	V30_P3S12P165_01112	V29_P1S30P107	V29_P1S30P107_01079		0.04	0.02083	184	780	597	285	0	1	286		3	S		1	S		0	1	0	0		PF13489			Methyltransferase domain
	925	Cluster_2292.1		925	Cluster_11087.1	Vang_263	VAA_01976	V04_P4A5T148	V04_P4A5T148_01244		0.04	0.02083	184	780	597	285	0	1	286		U	P		4	A		0	0	0	1		PF13489			Methyltransferase domain
	926	Cluster_2294.1		926	Cluster_11087.1	Vang_263	VAA_01976	V05_P4A8T149	V05_P4A8T149_00325		0.04	0.02083	184	780	597	285	0	1	286		U	P		4	A		0	0	0	1		PF13489			Methyltransferase domain
	927	Cluster_2302.1		927	Cluster_11087.1	Vang_263	VAA_01976	V06_P1A73T115	V06_P1A73T115_01412		0.04	0.02083	184	780	597	285	0	1	286		U	P		1	A		0	0	0	1		PF13489			Methyltransferase domain
	928	Cluster_2305.1		928	Cluster_11087.1	Vang_263	VAA_01976	V14_P6S14T42	V14_P6S14T42_01311		0.04	0.02083	184	780	597	285	0	1	286		U	P		6	S		0	0	0	1		PF13489			Methyltransferase domain
	929	Cluster_2306.1		929	Cluster_11087.1	Vang_263	VAA_01976	V18_P1S4T112	V18_P1S4T112_02382		0.04	0.02083	184	780	597	285	0	1	286		U	P		1	S		0	0	0	1		PF13489			Methyltransferase domain
	930	Cluster_2307.1		930	Cluster_11087.1	Vang_263	VAA_01976	V24_P1S3T111	V24_P1S3T111_02693		0.04	0.02083	184	780	597	285	0	1	286		U	P		1	S		0	0	0	1		PF13489			Methyltransferase domain
	931	Cluster_2309.1		931	Cluster_11096.1	V43_P6S15P86	V43_P6S15P86_03473	V42_P2S4T144	V42_P2S4T144_01756		0.0056	0.0182	163	311	149	69	1	113	5		6	S		2	S		0	1	0	0		PF00924			Mechanosensitive ion channel			IPR006685			Mechanosensitive ion channel MscS			GO:0016020|GO:0055085
	932	Cluster_2312.1		932	Cluster_11096.1	V43_P6S15P86	V43_P6S15P86_03473	Valg_262	N646_3221		0.0059	0.02262	163	311	149	69	1	112	5		6	S		C	P		0	0	0	1		PF00924			Mechanosensitive ion channel			IPR006685			Mechanosensitive ion channel MscS			GO:0016020|GO:0055085
	933	Cluster_2319.1		933	Cluster_111.1	V23_P3S9T160	V23_P3S9T160_00509	V11_P1A41T118	V11_P1A41T118_00292		0.0048	0.01378	295	939	645	351	0	1	352		3	S		1	A		0	0	0	1		PF00126	PF03466		Bacterial regulatory helix-turn-helix protein, lysR family	LysR substrate binding domain		IPR000847	IPR005119		Transcription regulator HTH, LysR	LysR, substrate-binding		GO:0003700|GO:0006355
	934	Cluster_2320.1		934	Cluster_111.1	V28_P6S34P95	V28_P6S34P95_00190	V29_P1S30P107	V29_P1S30P107_00992		0.0048	0.01378	295	939	645	351	0	1	352		6	S		1	S		0	1	0	0		PF00126	PF03466		Bacterial regulatory helix-turn-helix protein, lysR family	LysR substrate binding domain		IPR000847	IPR005119		Transcription regulator HTH, LysR	LysR, substrate-binding		GO:0003700|GO:0006355
	935	Cluster_2321.1		935	Cluster_111.1	V30_P3S12P165	V30_P3S12P165_00632	V29_P1S30P107	V29_P1S30P107_00992		0.0048	0.01378	295	939	645	351	0	1	352		3	S		1	S		0	1	0	0		PF03466	PF00126		LysR substrate binding domain	Bacterial regulatory helix-turn-helix protein, lysR family		IPR005119	IPR000847		LysR, substrate-binding	Transcription regulator HTH, LysR			GO:0003700|GO:0006355
	936	Cluster_2323.1		936	Cluster_111.1	V34_P3A8T189	V34_P3A8T189_02261	V31_P5A7T61	V31_P5A7T61_01551		0.0048	0.01378	295	939	645	351	0	1	352		3	A		5	A		0	1	0	0		PF03466	PF00126		LysR substrate binding domain	Bacterial regulatory helix-turn-helix protein, lysR family		IPR005119	IPR000847		LysR, substrate-binding	Transcription regulator HTH, LysR			GO:0003700|GO:0006355
	937	Cluster_2324.1		937	Cluster_111.1	V34_P3A8T189	V34_P3A8T189_02261	V32_P6A28T40	V32_P6A28T40_01744		0.0048	0.01378	295	939	645	351	0	1	352		3	A		6	A		0	1	0	0		PF03466	PF00126		LysR substrate binding domain	Bacterial regulatory helix-turn-helix protein, lysR family		IPR005119	IPR000847		LysR, substrate-binding	Transcription regulator HTH, LysR			GO:0003700|GO:0006355
	938	Cluster_2327.2		938	Cluster_111.1	V34_P3A8T189	V34_P3A8T189_02261	V40_P2S30T141	V40_P2S30T141_02985		0.0048	0.01378	295	939	645	351	0	1	352		3	A		2	S		0	0	0	1		PF03466	PF00126		LysR substrate binding domain	Bacterial regulatory helix-turn-helix protein, lysR family		IPR005119	IPR000847		LysR, substrate-binding	Transcription regulator HTH, LysR			GO:0003700|GO:0006355
	939	Cluster_2342.1		939	Cluster_111.1	V42_P2S4T144	V42_P2S4T144_03254	V41_P2S12T139	V41_P2S12T139_00814		0.0048	0.01378	295	939	645	351	0	1	352		2	S		2	S		1	0	0	0		PF03466			LysR substrate binding domain			IPR005119			LysR, substrate-binding
	940	Cluster_2342.2		940	Cluster_1110.1	V42_P2S4T144	V42_P2S4T144_02875	V41_P2S12T139	V41_P2S12T139_02413		0.0054	0.00021	49	1089	1041	303	0	1	304		2	S		2	S		1	0	0	0		PF13609			Gram-negative porin
	941	Cluster_2345.2		941	Cluster_11110.1	V41_P2S12T139	V41_P2S12T139_02999	V43_P6S15P86	V43_P6S15P86_03596		0	0	994	1238	245	106	4	137	4		2	S		6	S		0	1	0	0		PF00593	PF07715		TonB dependent receptor	TonB-dependent Receptor Plug Domain		IPR000531	IPR012910		TonB-dependent receptor, beta-barrel	TonB-dependent receptor, plug domain		GO:0004872|GO:0006810|GO:0016020	GO:0004872|GO:0006810|GO:0016020
	942	Cluster_2354.1		942	Cluster_11110.1	V42_P2S4T144	V42_P2S4T144_02474	V43_P6S15P86	V43_P6S15P86_03596		0	0	994	1238	245	106	4	137	4		2	S		6	S		0	1	0	0		PF00593	PF07715		TonB dependent receptor	TonB-dependent Receptor Plug Domain		IPR000531	IPR012910		TonB-dependent receptor, beta-barrel	TonB-dependent receptor, plug domain		GO:0004872|GO:0006810|GO:0016020	GO:0004872|GO:0006810|GO:0016020
	943	Cluster_2356.1		943	Cluster_11110.1	Valg_262	N646_3584	V41_P2S12T139	V41_P2S12T139_02999		0	0	1	908	908	166	2	133	4		C	P		2	S		0	0	0	1		PF07715	PF00593		TonB-dependent Receptor Plug Domain	TonB dependent receptor		IPR012910	IPR000531		TonB-dependent receptor, plug domain	TonB-dependent receptor, beta-barrel
	944	Cluster_2358.1		944	Cluster_11110.1	Valg_262	N646_3584	V42_P2S4T144	V42_P2S4T144_02474		0	0	1	908	908	166	2	133	4		C	P		2	S		0	0	0	1		PF07715	PF00593		TonB-dependent Receptor Plug Domain	TonB dependent receptor		IPR012910	IPR000531		TonB-dependent receptor, plug domain	TonB-dependent receptor, beta-barrel
	945	Cluster_2359.1		945	Cluster_11110.1	Valg_262	N646_3584	V43_P6S15P86	V43_P6S15P86_03596		0	0	40	626	587	97	11	193	3		C	P		6	S		0	0	0	1		PF07715	PF00593		TonB-dependent Receptor Plug Domain	TonB dependent receptor		IPR012910	IPR000531		TonB-dependent receptor, plug domain	TonB-dependent receptor, beta-barrel
	946	Cluster_2367.2		946	Cluster_11110.1	Vpar_280	VPBB_A0139	V43_P6S15P86	V43_P6S15P86_03596		0	0	934	992	59	28	2	316	2		N	M		6	S		0	0	0	1		PF07715	PF00593		TonB-dependent Receptor Plug Domain	TonB dependent receptor		IPR012910	IPR000531		TonB-dependent receptor, plug domain	TonB-dependent receptor, beta-barrel
	947	Cluster_2369.1		947	Cluster_11110.1	Vpar_280	VPBB_A0139	V41_P2S12T139	V41_P2S12T139_02999		0	1e-05	1405	1532	128	26	4	322	2		N	M		2	S		0	0	0	1		PF07715	PF00593		TonB-dependent Receptor Plug Domain	TonB dependent receptor		IPR012910	IPR000531		TonB-dependent receptor, plug domain	TonB-dependent receptor, beta-barrel
	948	Cluster_2371.1		948	Cluster_11110.1	Vpar_280	VPBB_A0139	V42_P2S4T144	V42_P2S4T144_02474		0	1e-05	1405	1532	128	26	4	322	2		N	M		2	S		0	0	0	1		PF07715	PF00593		TonB-dependent Receptor Plug Domain	TonB dependent receptor		IPR012910	IPR000531		TonB-dependent receptor, plug domain	TonB-dependent receptor, beta-barrel
	949	Cluster_2372.1		949	Cluster_11110.1	Valg_262	N646_3584	V41_P2S12T139	V41_P2S12T139_02999		0	0.00041	1540	2097	558	59	1	133	4		C	P		2	S		0	0	0	1		PF07715	PF00593		TonB-dependent Receptor Plug Domain	TonB dependent receptor		IPR012910	IPR000531		TonB-dependent receptor, plug domain	TonB-dependent receptor, beta-barrel
	950	Cluster_2373.1		950	Cluster_11110.1	Valg_262	N646_3584	V42_P2S4T144	V42_P2S4T144_02474		0	0.00041	1540	2097	558	59	1	133	4		C	P		2	S		0	0	0	1		PF07715	PF00593		TonB-dependent Receptor Plug Domain	TonB dependent receptor		IPR012910	IPR000531		TonB-dependent receptor, plug domain	TonB-dependent receptor, beta-barrel
	951	Cluster_2374.1		951	Cluster_11110.1	V41_P2S12T139	V41_P2S12T139_02999	V43_P6S15P86	V43_P6S15P86_03596		0.0004	0.0011	40	626	587	97	10	137	4		2	S		6	S		0	1	0	0		PF00593	PF07715		TonB dependent receptor	TonB-dependent Receptor Plug Domain		IPR000531	IPR012910		TonB-dependent receptor, beta-barrel	TonB-dependent receptor, plug domain		GO:0004872|GO:0006810|GO:0016020	GO:0004872|GO:0006810|GO:0016020
	952	Cluster_2377.1		952	Cluster_11110.1	V42_P2S4T144	V42_P2S4T144_02474	V43_P6S15P86	V43_P6S15P86_03596		0.0004	0.0011	40	626	587	97	10	137	4		2	S		6	S		0	1	0	0		PF00593	PF07715		TonB dependent receptor	TonB-dependent Receptor Plug Domain		IPR000531	IPR012910		TonB-dependent receptor, beta-barrel	TonB-dependent receptor, plug domain		GO:0004872|GO:0006810|GO:0016020	GO:0004872|GO:0006810|GO:0016020
	953	Cluster_238.1		953	Cluster_11146.1	V33_P6A3T137	V33_P6A3T137_02523	V43_P6S15P86	V43_P6S15P86_02583		0.0003	0.00175	143	175	33	12	1	112	2		6	A		6	S		0	0	1	0
	954	Cluster_2380.1		954	Cluster_1116.1	V12_P9A6T4	V12_P9A6T4_01223	V03_P4A6T147	V03_P4A6T147_00309		0.0036	0.04079	223	254	32	21	3	344	2		9	A		4	A		0	1	0	0		PF04321			RmlD substrate binding domain			IPR029903			RmlD-like substrate binding domain
	955	Cluster_2382.1		955	Cluster_1116.1	V12_P9A6T4	V12_P9A6T4_01223	Vang_263	VAA_02478		0.0036	0.04079	223	254	32	21	3	344	2		9	A		U	P		0	0	0	1		PF04321			RmlD substrate binding domain			IPR029903			RmlD-like substrate binding domain
	956	Cluster_2384.1		956	Cluster_1117.1	Vmet_209	VIB_002920	V27_P1S3P104	V27_PAS3P104_02656		0.0002	0.00521	1	359	359	237	25	149	5		N	N		1	S		0	0	0	1		PF01370			NAD dependent epimerase/dehydratase family			IPR001509			NAD-dependent epimerase/dehydratase
	957	Cluster_2385.2		957	Cluster_1117.1	Vmet_209	VIB_002920	V28_P6S34P95	V28_P6S34P95_02234		0.0002	0.00521	1	359	359	237	25	149	5		N	N		6	S		0	0	0	1		PF01370			NAD dependent epimerase/dehydratase family			IPR001509			NAD-dependent epimerase/dehydratase
	958	Cluster_2386.1		958	Cluster_1117.1	Vmet_209	VIB_002920	V29_P1S30P107	V29_P1S30P107_00358		0.0002	0.00521	1	359	359	237	25	149	5		N	N		1	S		0	0	0	1		PF01370			NAD dependent epimerase/dehydratase family			IPR001509			NAD-dependent epimerase/dehydratase
	959	Cluster_2387.1		959	Cluster_1117.1	Vmet_209	VIB_002920	V30_P3S12P165	V30_P3S12P165_02193		0.0002	0.00521	1	359	359	237	25	149	5		N	N		3	S		0	0	0	1		PF01370			NAD dependent epimerase/dehydratase family			IPR001509			NAD-dependent epimerase/dehydratase
	960	Cluster_2388.1		960	Cluster_11179.1	V31_P5A7T61	V31_P5A7T61_02295	Vmet_209	VIB_000508		0.014	0.02527	88	519	432	139	0	1	140		5	A		N	N		0	0	0	1		PF01202			Shikimate kinase			IPR031322			Shikimate kinase/gluconokinase						KEGG: 00400+2.7.1.71|MetaCyc: PWY-6163|UniPathway: UPA00053
	961	Cluster_2400.1		961	Cluster_11179.1	V32_P6A28T40	V32_P6A28T40_02342	Vmet_209	VIB_000508		0.014	0.02527	88	519	432	139	0	1	140		6	A		N	N		0	0	0	1		PF01202			Shikimate kinase			IPR031322			Shikimate kinase/gluconokinase						KEGG: 00400+2.7.1.71|MetaCyc: PWY-6163|UniPathway: UPA00053
	962	Cluster_2401.1		962	Cluster_11179.1	V33_P6A3T137	V33_P6A3T137_02053	Vmet_209	VIB_000508		0.014	0.02527	88	519	432	139	0	1	140		6	A		N	N		0	0	0	1		PF01202			Shikimate kinase			IPR031322			Shikimate kinase/gluconokinase						KEGG: 00400+2.7.1.71|MetaCyc: PWY-6163|UniPathway: UPA00053
	963	Cluster_241.1		963	Cluster_11179.1	V34_P3A8T189	V34_P3A8T189_00924	Vmet_209	VIB_000508		0.014	0.02527	88	519	432	139	0	1	140		3	A		N	N		0	0	0	1		PF01202			Shikimate kinase			IPR031322			Shikimate kinase/gluconokinase						KEGG: 00400+2.7.1.71|MetaCyc: PWY-6163|UniPathway: UPA00053
	964	Cluster_2410.1		964	Cluster_11179.1	V40_P2S30T141	V40_P2S30T141_02368	Vmet_209	VIB_000508		0.014	0.02527	88	519	432	139	0	1	140		2	S		N	N		0	0	0	1		PF01202			Shikimate kinase			IPR031322			Shikimate kinase/gluconokinase						KEGG: 00400+2.7.1.71|MetaCyc: PWY-6163|UniPathway: UPA00053
	965	Cluster_2413.1		965	Cluster_1118.1	V43_P6S15P86	V43_P6S15P86_04214	V33_P6A3T137	V33_P6A3T137_00788		0	1e-05	433	876	444	44	4	80	2		6	S		6	A		0	0	1	0		PF00665			Integrase core domain			IPR001584			Integrase, catalytic core			GO:0015074
	966	Cluster_2415.1		966	Cluster_1118.1	V43_P6S15P86	V43_P6S15P86_04214	Vang_263	VAA_00279		0	5e-05	433	876	444	44	4	78	2		6	S		U	P		0	0	0	1		PF00665			Integrase core domain			IPR001584			Integrase, catalytic core			GO:0015074
	967	Cluster_2417.1		967	Cluster_1118.1	Vmet_209	VIB_000151	V33_P6A3T137	V33_P6A3T137_00788		0.0015	0.04425	82	171	90	31	4	78	2		N	N		6	A		0	0	0	1
	968	Cluster_2418.1		968	Cluster_1118.1	Vmet_209	VIB_000151	Vang_263	VAA_00279		0.0015	0.04425	82	171	90	31	4	78	2		N	N		U	P		0	0	0	1
	969	Cluster_2419.1		969	Cluster_1118.1	Vmet_209	VIB_000151	V31_P5A7T61	V31_P5A7T61_02187		0.0021	0.04764	43	236	194	66	11	66	3		N	N		5	A		0	0	0	1
	970	Cluster_2420.1		970	Cluster_1118.1	Vmet_209	VIB_000151	V32_P6A28T40	V32_P6A28T40_02451		0.0021	0.04764	43	236	194	66	11	66	3		N	N		6	A		0	0	0	1
	971	Cluster_2423.1		971	Cluster_1118.1	Vmet_209	VIB_000151	V34_P3A8T189	V34_P3A8T189_02829		0.0021	0.04764	43	236	194	66	11	66	3		N	N		3	A		0	0	0	1
	972	Cluster_2424.1		972	Cluster_1118.1	Vmet_209	VIB_000151	V40_P2S30T141	V40_P2S30T141_01263		0.0021	0.04764	43	236	194	66	11	66	3		N	N		2	S		0	0	0	1
	973	Cluster_2437.1		973	Cluster_11191.1	V01_P9A10T6	V01_P9A10T6_02395	V19_P1S1T109	V19_P1S1T109_00162		0.0135	0.00619	232	1119	888	487	0	1	488		9	A		1	S		0	0	0	1		PF00072			Response regulator receiver domain			IPR001789			Signal transduction response regulator, receiver domain			GO:0000160			Reactome: REACT_14797
	974	Cluster_2448.1		974	Cluster_11205.1	V27_P1S3P104	V27_PAS3P104_02166	V26_P1S5P106	V26_P1S5P106_00586		0.0036	0.00366	97	1167	1071	683	0	1	684		1	S		1	S		1	0	0	0		PF02417	PF02417		Chromate transporter	Chromate transporter		IPR003370	IPR003370		Chromate transporter	Chromate transporter		GO:0015109|GO:0015703	GO:0015109|GO:0015703
	975	Cluster_2449.1		975	Cluster_11205.1	V28_P6S34P95	V28_P6S34P95_00219	V26_P1S5P106	V26_P1S5P106_00586		0.0036	0.00366	97	1167	1071	683	0	1	684		6	S		1	S		0	1	0	0		PF02417	PF02417		Chromate transporter	Chromate transporter		IPR003370	IPR003370		Chromate transporter	Chromate transporter		GO:0015109|GO:0015703	GO:0015109|GO:0015703
	976	Cluster_2453.1		976	Cluster_11205.1	V29_P1S30P107	V29_P1S30P107_01490	V26_P1S5P106	V26_P1S5P106_00586		0.0036	0.00366	97	1167	1071	683	0	1	684		1	S		1	S		1	0	0	0		PF02417	PF02417		Chromate transporter	Chromate transporter		IPR003370	IPR003370		Chromate transporter	Chromate transporter		GO:0015109|GO:0015703	GO:0015109|GO:0015703
	977	Cluster_2458.1		977	Cluster_11205.1	V30_P3S12P165	V30_P3S12P165_02494	V26_P1S5P106	V26_P1S5P106_00586		0.0036	0.00366	97	1167	1071	683	0	1	684		3	S		1	S		0	1	0	0		PF02417	PF02417		Chromate transporter	Chromate transporter		IPR003370	IPR003370		Chromate transporter	Chromate transporter		GO:0015109|GO:0015703	GO:0015109|GO:0015703
	978	Cluster_2459.2		978	Cluster_11208.1	V37_P2S8PM304	V37_P2S8PM304_01902	V36_P2S2PM302	V36_P2S2PM302_01332		0.0052	0.01068	148	957	810	399	0	1	400		2	S		2	S		1	0	0	0		PF16199	PF04055		Radical_SAM C-terminal domain	Radical SAM superfamily			IPR007197			Radical SAM			GO:0003824|GO:0051536
	979	Cluster_246.1		979	Cluster_11208.1	V37_P2S8PM304	V37_P2S8PM304_01902	V38_P2S17PM301	V38_P2S17PM301_03581		0.0052	0.01068	148	957	810	399	0	1	400		2	S		2	S		1	0	0	0		PF16199	PF04055		Radical_SAM C-terminal domain	Radical SAM superfamily			IPR007197			Radical SAM			GO:0003824|GO:0051536
	980	Cluster_2460.1		980	Cluster_11209.1	V41_P2S12T139	V41_P2S12T139_01080	Valg_262	N646_3573		0	0	451	522	72	20	0	78	2		2	S		C	P		0	0	0	1		PF11286			Protein of unknown function (DUF3087)			IPR021438			Protein of unknown function DUF3087
	981	Cluster_2460.2		981	Cluster_11209.1	Vpar_280	VPBB_A0131	Valg_262	N646_3573		0	0	1	334	334	71	3	43	3		N	M		C	P		0	0	0	1		PF11286			Protein of unknown function (DUF3087)			IPR021438			Protein of unknown function DUF3087
	982	Cluster_2466.1		982	Cluster_11209.1	V41_P2S12T139	V41_P2S12T139_01080	Valg_262	N646_3573		0.0015	0.00938	336	396	61	12	1	78	2		2	S		C	P		0	0	0	1		PF11286			Protein of unknown function (DUF3087)			IPR021438			Protein of unknown function DUF3087
	983	Cluster_247.1		983	Cluster_11209.1	Vpar_280	VPBB_A0131	V41_P2S12T139	V41_P2S12T139_01080		0.0095	0.02793	440	449	10	3	0	108	2		N	M		2	S		0	0	0	1		PF11286			Protein of unknown function (DUF3087)			IPR021438			Protein of unknown function DUF3087
	984	Cluster_2471.1		984	Cluster_11225.1	Vpar_280	VPBB_A1552	Valg_262	N646_3419		0	0.00056	405	440	36	10	0	112	2		N	M		C	P		0	0	0	1
	985	Cluster_2478.1		985	Cluster_11225.1	Vpar_280	VPBB_A1552	V41_P2S12T139	V41_P2S12T139_00960		0	0.00076	405	440	36	10	0	111	2		N	M		2	S		0	0	0	1
	986	Cluster_248.1		986	Cluster_11225.1	Vpar_280	VPBB_A1552	V42_P2S4T144	V42_P2S4T144_02628		0	0.00076	405	440	36	10	0	111	2		N	M		2	S		0	0	0	1
	987	Cluster_249.1		987	Cluster_1125.1	Vmet_209	VIB_000181	Vmet_209	VIB_000107		0.0041	0.01283	823	873	51	16	1	127	2		N	N		N	N		1	0	0	0		PF13280			WYL domain			IPR026881			WYL domain
	988	Cluster_2490.1		988	Cluster_11250.1	V43_P6S15P86	V43_P6S15P86_03724	V41_P2S12T139	V41_P2S12T139_01323		0	0.00183	434	584	151	34	1	112	3		6	S		2	S		0	1	0	0		PF16537			Type II secretion system protein B
	989	Cluster_2491.1		989	Cluster_11250.1	V43_P6S15P86	V43_P6S15P86_03724	V42_P2S4T144	V42_P2S4T144_00457		0	0.00183	434	584	151	34	1	112	3		6	S		2	S		0	1	0	0		PF16537			Type II secretion system protein B
	990	Cluster_2497.1		990	Cluster_11250.1	V43_P6S15P86	V43_P6S15P86_03724	Valg_262	N646_2572		0	0.00183	434	584	151	34	1	112	3		6	S		C	P		0	0	0	1		PF16537			Type II secretion system protein B
	991	Cluster_2502.1		991	Cluster_1126.1	Valg_262	N646_1233	V08_P9A1T1	V08_P9A1T1_01865		0	6e-05	49	65	17	10	0	495	2		C	P		9	A		0	0	0	1		PF00589	PF00589		Phage integrase family	Phage integrase family		IPR002104	IPR002104		Integrase, catalytic domain	Integrase, catalytic domain
	992	Cluster_2503.1		992	Cluster_1126.1	Valg_262	N646_1233	V19_P1S1T109	V19_P1S1T109_02097		0	9e-05	49	65	17	10	0	492	2		C	P		1	S		0	0	0	1		PF00589	PF00589		Phage integrase family	Phage integrase family		IPR002104	IPR002104		Integrase, catalytic domain	Integrase, catalytic domain
	993	Cluster_251.1		993	Cluster_1129.1	V32_P6A28T40	V32_P6A28T40_02187	Vmet_209	VIB_002610		0.0075	0.02727	31	1112	1082	101	0	2	54		6	A		N	N		0	0	0	1		PF01979			Amidohydrolase family			IPR006680			Amidohydrolase-related			GO:0016787
	994	Cluster_2511.1		994	Cluster_1129.1	Vmet_209	VIB_002610	V31_P5A7T61	V31_P5A7T61_00914		0.0075	0.02727	31	1112	1082	101	0	2	54		N	N		5	A		0	0	0	1		PF01979			Amidohydrolase family			IPR006680			Amidohydrolase-related
	995	Cluster_2512.1		995	Cluster_1129.1	Vmet_209	VIB_002610	V34_P3A8T189	V34_P3A8T189_02563		0.0075	0.02727	31	1112	1082	101	0	2	54		N	N		3	A		0	0	0	1		PF01979			Amidohydrolase family			IPR006680			Amidohydrolase-related
	996	Cluster_2516.1		996	Cluster_1134.2	V43_P6S15P86	V43_P6S15P86_03847	Valg_262	N646_4121		0	0.00068	663	1001	339	71	6	77	3		6	S		C	P		0	0	0	1		PF00884	PF14707		Sulfatase	C-terminal region of aryl-sulfatase		IPR000917			Sulfatase			GO:0008152|GO:0008484
	997	Cluster_2523.1		997	Cluster_1134.2	Vpar_280	VPBB_A0630	V43_P6S15P86	V43_P6S15P86_03847		0.0004	0.0034	1318	1415	98	12	1	167	2		N	M		6	S		0	0	0	1		PF00884	PF14707		Sulfatase	C-terminal region of aryl-sulfatase		IPR000917			Sulfatase, N-terminal
	998	Cluster_2524.1		998	Cluster_1134.2	V43_P6S15P86	V43_P6S15P86_03847	V41_P2S12T139	V41_P2S12T139_02754		0.0004	0.00397	663	1001	339	71	8	78	3		6	S		2	S		0	1	0	0		PF00884	PF14707		Sulfatase	C-terminal region of aryl-sulfatase		IPR000917			Sulfatase			GO:0008152|GO:0008484
	999	Cluster_2529.1		999	Cluster_1134.2	V43_P6S15P86	V43_P6S15P86_03847	V42_P2S4T144	V42_P2S4T144_02960		0.0004	0.00397	663	1001	339	71	8	78	3		6	S		2	S		0	1	0	0		PF00884	PF14707		Sulfatase	C-terminal region of aryl-sulfatase		IPR000917			Sulfatase			GO:0008152|GO:0008484
	1000	Cluster_2534.1		1000	Cluster_1135.1	Valg_262	N646_4124	Vpar_280	VPBB_A0633		0.0023	0.03085	616	773	158	11	0	46	2		C	P		N	M		0	0	0	1		PF01882			Protein of unknown function DUF58			IPR002881			Domain of unknown function DUF58
	1001	Cluster_2535.1		1001	Cluster_1136.1	Vpar_280	VPBB_A0636	V43_P6S15P86	V43_P6S15P86_03841		0	0	1607	1728	122	34	3	103	2		N	M		6	S		0	0	0	1		PF13519			von Willebrand factor type A domain			IPR002035			von Willebrand factor, type A
	1002	Cluster_2537.1		1002	Cluster_1136.1	V41_P2S12T139	V41_P2S12T139_01017	V43_P6S15P86	V43_P6S15P86_03841		0.0004	0.00638	1	1535	1535	127	22	58	3		2	S		6	S		0	1	0	0		PF13519			von Willebrand factor type A domain
	1003	Cluster_2543.1		1003	Cluster_1136.1	V42_P2S4T144	V42_P2S4T144_02536	V43_P6S15P86	V43_P6S15P86_03841		0.0004	0.00638	1	1535	1535	127	22	58	3		2	S		6	S		0	1	0	0		PF13519			von Willebrand factor type A domain
	1004	Cluster_2548.1		1004	Cluster_1137.1	Valg_262	N646_3331	Vpar_280	VPBB_A1472		0	0.00016	1075	1311	237	93	6	166	3		C	P		N	M		0	0	0	1		PF00375			Sodium:dicarboxylate symporter family			IPR001991			Sodium:dicarboxylate symporter
	1005	Cluster_255.1		1005	Cluster_11381.1	V15_P4S5T153	V15_P4S5T153_04915	V17_P4S1T151	V17_P4S1T151_04324		0.0262	0.03383	139	726	588	234	0	1	235		4	S		4	S		1	0	0	0		PF00440			Bacterial regulatory proteins, tetR family			IPR001647			DNA-binding HTH domain, TetR-type			GO:0003677
	1006	Cluster_2552.1		1006	Cluster_11381.1	V15_P4S5T153	V15_P4S5T153_04915	V20_P4S3T152	V20_P4S3T152_02368		0.0262	0.03383	139	726	588	234	0	1	235		4	S		4	S		1	0	0	0		PF00440			Bacterial regulatory proteins, tetR family			IPR001647			DNA-binding HTH domain, TetR-type			GO:0003677
	1007	Cluster_2556.1		1007	Cluster_11381.1	V15_P4S5T153	V15_P4S5T153_04915	V25_P4S6T154	V25_P4S6T154_00949		0.0262	0.03383	139	726	588	234	0	1	235		4	S		4	S		1	0	0	0		PF00440			Bacterial regulatory proteins, tetR family			IPR001647			DNA-binding HTH domain, TetR-type			GO:0003677
	1008	Cluster_2559.1		1008	Cluster_11381.1	V27_P1S3P104	V27_PAS3P104_02015	V26_P1S5P106	V26_P1S5P106_00634		0.0262	0.03383	139	726	588	234	0	1	235		1	S		1	S		1	0	0	0		PF00440			Bacterial regulatory proteins, tetR family			IPR001647			DNA-binding HTH domain, TetR-type			GO:0003677
	1009	Cluster_2561.1		1009	Cluster_11381.1	V28_P6S34P95	V28_P6S34P95_02140	V26_P1S5P106	V26_P1S5P106_00634		0.0262	0.03383	139	726	588	234	0	1	235		6	S		1	S		0	1	0	0		PF00440			Bacterial regulatory proteins, tetR family			IPR001647			DNA-binding HTH domain, TetR-type			GO:0003677
	1010	Cluster_2564.1		1010	Cluster_11381.1	V29_P1S30P107	V29_P1S30P107_01378	V26_P1S5P106	V26_P1S5P106_00634		0.0262	0.03383	139	726	588	234	0	1	235		1	S		1	S		1	0	0	0		PF00440			Bacterial regulatory proteins, tetR family			IPR001647			DNA-binding HTH domain, TetR-type			GO:0003677
	1011	Cluster_2569.1		1011	Cluster_11381.1	V30_P3S12P165	V30_P3S12P165_02965	V26_P1S5P106	V26_P1S5P106_00634		0.0262	0.03383	139	726	588	234	0	1	235		3	S		1	S		0	1	0	0		PF00440			Bacterial regulatory proteins, tetR family			IPR001647			DNA-binding HTH domain, TetR-type			GO:0003677
	1012	Cluster_2571.1		1012	Cluster_114.1	V23_P3S9T160	V23_P3S9T160_02143	V11_P1A41T118	V11_P1A41T118_02768		0.0047	0.00959	112	924	813	411	0	1	412		3	S		1	A		0	0	0	1		PF00126	PF03466		Bacterial regulatory helix-turn-helix protein, lysR family	LysR substrate binding domain		IPR000847	IPR005119		Transcription regulator HTH, LysR	LysR, substrate-binding		GO:0003700|GO:0006355
	1013	Cluster_2573.1		1013	Cluster_114.1	V41_P2S12T139	V41_P2S12T139_00079	V42_P2S4T144	V42_P2S4T144_02896		0.0047	0.00959	112	924	813	411	0	1	412		2	S		2	S		1	0	0	0		PF00126	PF03466		Bacterial regulatory helix-turn-helix protein, lysR family	LysR substrate binding domain		IPR000847	IPR005119		Transcription regulator HTH, LysR	LysR, substrate-binding		GO:0003700|GO:0006355
	1014	Cluster_2575.1		1014	Cluster_1140.1	V08_P9A1T1	V08_P9A1T1_01884	V19_P1S1T109	V19_P1S1T109_00573		0	0	547	2970	2424	641	72	212	4		9	A		1	S		0	0	0	1		PF05840	PF05840		Bacteriophage replication gene A protein (GPA)	Bacteriophage replication gene A protein (GPA)		IPR008766	IPR008766		Replication gene A protein	Replication gene A protein		GO:0006260	GO:0006260
	1015	Cluster_2577.1		1015	Cluster_1140.1	Vfur_276	vfu_A02526	V08_P9A1T1	V08_P9A1T1_01884		0	0	52	83	32	23	0	707	2		N	E		9	A		0	0	0	1		PF05840	PF05840		Bacteriophage replication gene A protein (GPA)	Bacteriophage replication gene A protein (GPA)		IPR008766	IPR008766		Replication gene A protein	Replication gene A protein
	1016	Cluster_2582.1		1016	Cluster_1140.1	Vfur_276	vfu_A02526	V08_P9A1T1	V08_P9A1T1_01884		0.0056	0.01519	274	300	27	18	4	707	2		N	E		9	A		0	0	0	1		PF05840	PF05840		Bacteriophage replication gene A protein (GPA)	Bacteriophage replication gene A protein (GPA)		IPR008766	IPR008766		Replication gene A protein	Replication gene A protein
	1017	Cluster_2588.1		1017	Cluster_1140.1	Vfur_276	vfu_A02526	V08_P9A1T1	V08_P9A1T1_01884		0.0056	0.01519	385	394	10	6	0	707	2		N	E		9	A		0	0	0	1		PF05840	PF05840		Bacteriophage replication gene A protein (GPA)	Bacteriophage replication gene A protein (GPA)		IPR008766	IPR008766		Replication gene A protein	Replication gene A protein
	1018	Cluster_2592.1		1018	Cluster_11406.1	Vpar_280	VPBB_2436	Valg_262	N646_1706		0.0001	0.00381	74	311	238	113	4	86	5		N	M		C	P		0	0	0	1		PF01168			Alanine racemase, N-terminal domain			IPR001608			Alanine racemase, N-terminal
	1019	Cluster_2594.1		1019	Cluster_11406.1	Vpar_280	VPBB_2436	V41_P2S12T139	V41_P2S12T139_02104		0.0001	0.00708	74	311	238	113	5	87	5		N	M		2	S		0	0	0	1		PF01168			Alanine racemase, N-terminal domain			IPR001608			Alanine racemase, N-terminal
	1020	Cluster_2596.1		1020	Cluster_11406.1	Vpar_280	VPBB_2436	V42_P2S4T144	V42_P2S4T144_01960		0.0001	0.00708	74	311	238	113	5	87	5		N	M		2	S		0	0	0	1		PF01168			Alanine racemase, N-terminal domain			IPR001608			Alanine racemase, N-terminal
	1021	Cluster_2602.1		1021	Cluster_11406.1	Vpar_280	VPBB_2436	V43_P6S15P86	V43_P6S15P86_03365		0.0001	0.01499	74	311	238	113	4	83	5		N	M		6	S		0	0	0	1		PF01168			Alanine racemase, N-terminal domain			IPR001608			Alanine racemase, N-terminal
	1022	Cluster_2604.1		1022	Cluster_11406.1	V26_P1S5P106	V26_P1S5P106_02461	V33_P6A3T137	V33_P6A3T137_01711		0.0003	0.04396	30	110	81	36	2	161	3		1	S		6	A		0	0	0	1		PF01168			Alanine racemase, N-terminal domain			IPR001608			Alanine racemase, N-terminal						KEGG: 00473+5.1.1.1|MetaCyc: PWY-7383|UniPathway: UPA00042
	1023	Cluster_261.1		1023	Cluster_11406.1	V27_P1S3P104	V27_PAS3P104_02710	V33_P6A3T137	V33_P6A3T137_01711		0.0003	0.04396	30	110	81	36	2	161	3		1	S		6	A		0	0	0	1		PF01168			Alanine racemase, N-terminal domain			IPR001608			Alanine racemase, N-terminal						KEGG: 00473+5.1.1.1|MetaCyc: PWY-7383|UniPathway: UPA00042
	1024	Cluster_261.4		1024	Cluster_11406.1	V28_P6S34P95	V28_P6S34P95_00967	V33_P6A3T137	V33_P6A3T137_01711		0.0003	0.04396	30	110	81	36	2	161	3		6	S		6	A		0	0	1	0		PF01168			Alanine racemase, N-terminal domain			IPR001608			Alanine racemase, N-terminal						KEGG: 00473+5.1.1.1|MetaCyc: PWY-7383|UniPathway: UPA00042
	1025	Cluster_2610.1		1025	Cluster_11406.1	V29_P1S30P107	V29_P1S30P107_01830	V33_P6A3T137	V33_P6A3T137_01711		0.0003	0.04396	30	110	81	36	2	161	3		1	S		6	A		0	0	0	1		PF01168			Alanine racemase, N-terminal domain			IPR001608			Alanine racemase, N-terminal						KEGG: 00473+5.1.1.1|MetaCyc: PWY-7383|UniPathway: UPA00042
	1026	Cluster_2616.1		1026	Cluster_11406.1	V30_P3S12P165	V30_P3S12P165_02861	V33_P6A3T137	V33_P6A3T137_01711		0.0003	0.04396	30	110	81	36	2	161	3		3	S		6	A		0	0	0	1		PF01168			Alanine racemase, N-terminal domain			IPR001608			Alanine racemase, N-terminal						KEGG: 00473+5.1.1.1|MetaCyc: PWY-7383|UniPathway: UPA00042
	1027	Cluster_2617.1		1027	Cluster_11416.1	V41_P2S12T139	V41_P2S12T139_00216	V42_P2S4T144	V42_P2S4T144_02462		0.0033	0.00012	103	1440	1338	490	0	1	491		2	S		2	S		1	0	0	0		PF00202			Aminotransferase class-III			IPR005814			Aminotransferase class-III			GO:0008483|GO:0030170
	1028	Cluster_2623.1		1028	Cluster_1147.1	V01_P9A10T6	V01_P9A10T6_01772	Vang_263	VAA_00604		0	0	91	191	101	54	0	61	3		9	A		U	P		0	0	0	1		PF12844			Helix-turn-helix domain
	1029	Cluster_2639.1		1029	Cluster_1147.1	V08_P9A1T1	V08_P9A1T1_03158	Vang_263	VAA_00604		0	0	91	191	101	54	0	61	3		9	A		U	P		0	0	0	1		PF12844			Helix-turn-helix domain
	1030	Cluster_264.1		1030	Cluster_1147.1	V15_P4S5T153	V15_P4S5T153_03913	V01_P9A10T6	V01_P9A10T6_01772		0	2e-05	1	188	188	54	0	59	3		4	S		9	A		0	0	0	1		PF12844			Helix-turn-helix domain
	1031	Cluster_2641.1		1031	Cluster_1147.1	V15_P4S5T153	V15_P4S5T153_03913	V08_P9A1T1	V08_P9A1T1_03158		0	2e-05	1	188	188	54	0	59	3		4	S		9	A		0	0	0	1		PF12844			Helix-turn-helix domain
	1032	Cluster_2642.1		1032	Cluster_1147.1	V17_P4S1T151	V17_P4S1T151_02464	V01_P9A10T6	V01_P9A10T6_01772		0	2e-05	1	188	188	54	0	59	3		4	S		9	A		0	0	0	1		PF12844			Helix-turn-helix domain
	1033	Cluster_2648.1		1033	Cluster_1147.1	V17_P4S1T151	V17_P4S1T151_02464	V08_P9A1T1	V08_P9A1T1_03158		0	2e-05	1	188	188	54	0	59	3		4	S		9	A		0	0	0	1		PF12844			Helix-turn-helix domain
	1034	Cluster_265.1		1034	Cluster_1147.1	V20_P4S3T152	V20_P4S3T152_01291	V01_P9A10T6	V01_P9A10T6_01772		0	2e-05	1	188	188	54	0	59	3		4	S		9	A		0	0	0	1		PF12844			Helix-turn-helix domain
	1035	Cluster_2654.1		1035	Cluster_1147.1	V20_P4S3T152	V20_P4S3T152_01291	V08_P9A1T1	V08_P9A1T1_03158		0	2e-05	1	188	188	54	0	59	3		4	S		9	A		0	0	0	1		PF12844			Helix-turn-helix domain
	1036	Cluster_2659.1		1036	Cluster_1147.1	V25_P4S6T154	V25_P4S6T154_01214	V01_P9A10T6	V01_P9A10T6_01772		0	2e-05	1	188	188	54	0	59	3		4	S		9	A		0	0	0	1		PF12844			Helix-turn-helix domain
	1037	Cluster_266.1		1037	Cluster_1147.1	V25_P4S6T154	V25_P4S6T154_01214	V08_P9A1T1	V08_P9A1T1_03158		0	2e-05	1	188	188	54	0	59	3		4	S		9	A		0	0	0	1		PF12844			Helix-turn-helix domain
	1038	Cluster_2663.1		1038	Cluster_1147.1	V15_P4S5T153	V15_P4S5T153_03913	Vang_263	VAA_00604		0	0.00344	91	188	98	53	0	47	4		4	S		U	P		0	0	0	1		PF12844			Helix-turn-helix domain
	1039	Cluster_2665.1		1039	Cluster_1147.1	V17_P4S1T151	V17_P4S1T151_02464	Vang_263	VAA_00604		0	0.00344	91	188	98	53	0	47	4		4	S		U	P		0	0	0	1		PF12844			Helix-turn-helix domain
	1040	Cluster_2667.1		1040	Cluster_1147.1	V20_P4S3T152	V20_P4S3T152_01291	Vang_263	VAA_00604		0	0.00344	91	188	98	53	0	47	4		4	S		U	P		0	0	0	1		PF12844			Helix-turn-helix domain
	1041	Cluster_2671.1		1041	Cluster_1147.1	V25_P4S6T154	V25_P4S6T154_01214	Vang_263	VAA_00604		0	0.00344	91	188	98	53	0	47	4		4	S		U	P		0	0	0	1		PF12844			Helix-turn-helix domain
	1042	Cluster_2675.1		1042	Cluster_1147.1	V41_P2S12T139	V41_P2S12T139_01572	V42_P2S4T144	V42_P2S4T144_03746		0.0147	0.01656	91	339	249	149	0	1	150		2	S		2	S		1	0	0	0
	1043	Cluster_268.1		1043	Cluster_11479.1	V43_P6S15P86	V43_P6S15P86_03078	Valg_262	N646_2743		0.0024	0.02994	517	743	227	77	8	119	4		6	S		C	P		0	0	0	1		PF00089			Trypsin			IPR001254			Serine proteases, trypsin domain			GO:0004252|GO:0006508
	1044	Cluster_2682.1		1044	Cluster_11479.1	V43_P6S15P86	V43_P6S15P86_03078	V41_P2S12T139	V41_P2S12T139_00496		0.0029	0.04957	260	743	484	177	28	116	4		6	S		2	S		0	1	0	0		PF00089			Trypsin			IPR001254			Serine proteases, trypsin domain			GO:0004252|GO:0006508
	1045	Cluster_2696.1		1045	Cluster_11479.1	V43_P6S15P86	V43_P6S15P86_03078	V42_P2S4T144	V42_P2S4T144_03643		0.0029	0.04957	260	743	484	177	28	116	4		6	S		2	S		0	1	0	0		PF00089			Trypsin			IPR001254			Serine proteases, trypsin domain			GO:0004252|GO:0006508
	1046	Cluster_2705.1		1046	Cluster_11496.1	V42_P2S4T144	V42_P2S4T144_03636	Valg_262	N646_1458		0.0186	0.00237	22	231	210	110	0	1	111		2	S		C	P		0	0	0	1		PF10982			Protein of unknown function (DUF2789)			IPR021250			Protein of unknown function DUF2789
	1047	Cluster_2708.1		1047	Cluster_1150.1	V17_P4S1T151	V17_P4S1T151_02126	V19_P1S1T109	V19_P1S1T109_00384		0.0034	0.0207	397	1269	873	550	0	1	551		4	S		1	S		0	1	0	0		PF00005	PF08402		ABC transporter	TOBE domain		IPR003439	IPR013611		ABC transporter-like	Transport-associated OB, type 2		GO:0005524|GO:0016887	GO:0005215|GO:0005524|GO:0006810|GO:0016820|GO:0043190
	1048	Cluster_271.1		1048	Cluster_1150.1	V19_P1S1T109	V19_P1S1T109_00384	V15_P4S5T153	V15_P4S5T153_03281		0.0034	0.0207	397	1269	873	550	0	1	551		1	S		4	S		0	1	0	0		PF00005	PF08402		ABC transporter	TOBE domain		IPR003439	IPR013611		ABC transporter-like	Transport-associated OB, type 2		GO:0005524|GO:0016887	GO:0005215|GO:0005524|GO:0006810|GO:0016820|GO:0043190
	1049	Cluster_272.1		1049	Cluster_1150.1	V27_P1S3P104	V27_PAS3P104_02398	V26_P1S5P106	V26_P1S5P106_01095		0.0034	0.0207	397	1269	873	550	0	1	551		1	S		1	S		1	0	0	0		PF00005			ABC transporter			IPR003439			ABC transporter-like			GO:0005524|GO:0016887
	1050	Cluster_2720.1		1050	Cluster_1150.1	V28_P6S34P95	V28_P6S34P95_02504	V26_P1S5P106	V26_P1S5P106_01095		0.0034	0.0207	397	1269	873	550	0	1	551		6	S		1	S		0	1	0	0		PF00005			ABC transporter			IPR003439			ABC transporter-like			GO:0005524|GO:0016887
	1051	Cluster_2721.1		1051	Cluster_1150.1	V29_P1S30P107	V29_P1S30P107_00170	V26_P1S5P106	V26_P1S5P106_01095		0.0034	0.0207	397	1269	873	550	0	1	551		1	S		1	S		1	0	0	0		PF00005			ABC transporter			IPR003439			ABC transporter-like			GO:0005524|GO:0016887
	1052	Cluster_2727.1		1052	Cluster_1150.1	V30_P3S12P165	V30_P3S12P165_02164	V26_P1S5P106	V26_P1S5P106_01095		0.0034	0.0207	397	1269	873	550	0	1	551		3	S		1	S		0	1	0	0		PF00005			ABC transporter			IPR003439			ABC transporter-like			GO:0005524|GO:0016887
	1053	Cluster_273.1		1053	Cluster_1150.1	V33_P6A3T137	V33_P6A3T137_01613	V31_P5A7T61	V31_P5A7T61_01627		0.0034	0.0207	397	1269	873	550	0	1	551		6	A		5	A		0	1	0	0		PF00005	PF08402		ABC transporter	TOBE domain		IPR003439	IPR013611		ABC transporter-like	Transport-associated OB, type 2		GO:0005524|GO:0016887	GO:0005215|GO:0005524|GO:0006810|GO:0016820|GO:0043190
	1054	Cluster_273.2		1054	Cluster_1150.1	V33_P6A3T137	V33_P6A3T137_01613	V32_P6A28T40	V32_P6A28T40_00287		0.0034	0.0207	397	1269	873	550	0	1	551		6	A		6	A		1	0	0	0		PF00005	PF08402		ABC transporter	TOBE domain		IPR003439	IPR013611		ABC transporter-like	Transport-associated OB, type 2		GO:0005524|GO:0016887	GO:0005215|GO:0005524|GO:0006810|GO:0016820|GO:0043190
	1055	Cluster_274.1		1055	Cluster_1150.1	V33_P6A3T137	V33_P6A3T137_01613	V34_P3A8T189	V34_P3A8T189_01679		0.0034	0.0207	397	1269	873	550	0	1	551		6	A		3	A		0	1	0	0		PF00005	PF08402		ABC transporter	TOBE domain		IPR003439	IPR013611		ABC transporter-like	Transport-associated OB, type 2		GO:0005524|GO:0016887	GO:0005215|GO:0005524|GO:0006810|GO:0016820|GO:0043190
	1056	Cluster_2743.1		1056	Cluster_1150.1	V33_P6A3T137	V33_P6A3T137_01613	V40_P2S30T141	V40_P2S30T141_00169		0.0034	0.0207	397	1269	873	550	0	1	551		6	A		2	S		0	0	0	1		PF00005	PF08402		ABC transporter	TOBE domain		IPR003439	IPR013611		ABC transporter-like	Transport-associated OB, type 2		GO:0005524|GO:0016887	GO:0005215|GO:0005524|GO:0006810|GO:0016820|GO:0043190
	1057	Cluster_2747.1		1057	Cluster_1150.1	V39_P1S14PM300	V39_P1S14PM300_03759	V36_P2S2PM302	V36_P2S2PM302_01075		0.0034	0.0207	397	1269	873	550	0	1	551		1	S		2	S		0	1	0	0		PF00005			ABC transporter			IPR003439			ABC transporter-like			GO:0005524|GO:0016887
	1058	Cluster_275.1		1058	Cluster_1150.1	V39_P1S14PM300	V39_P1S14PM300_03759	V37_P2S8PM304	V37_P2S8PM304_01750		0.0034	0.0207	397	1269	873	550	0	1	551		1	S		2	S		0	1	0	0		PF00005			ABC transporter			IPR003439			ABC transporter-like			GO:0005524|GO:0016887
	1059	Cluster_2752.1		1059	Cluster_1150.1	V39_P1S14PM300	V39_P1S14PM300_03759	V38_P2S17PM301	V38_P2S17PM301_00958		0.0034	0.0207	397	1269	873	550	0	1	551		1	S		2	S		0	1	0	0		PF00005			ABC transporter			IPR003439			ABC transporter-like			GO:0005524|GO:0016887
	1060	Cluster_276.2		1060	Cluster_11522.1	V02_P2A34T133	V02_P2A34T133_02195	V10_P2A27P122	V10_P2A27P122_00728		0.0263	0.01793	145	774	630	285	0	1	286		2	A		2	A		1	0	0	0		PF11813			Protein of unknown function (DUF3334)			IPR024513			Protein of unknown function DUF3334
	1061	Cluster_2763.1		1061	Cluster_11522.1	V07_P2A8T137	V07_P2A8T137_01701	V10_P2A27P122	V10_P2A27P122_00728		0.0263	0.01793	145	774	630	285	0	1	286		2	A		2	A		1	0	0	0		PF11813			Protein of unknown function (DUF3334)			IPR024513			Protein of unknown function DUF3334
	1062	Cluster_2767.1		1062	Cluster_11522.1	V12_P9A6T4	V12_P9A6T4_01108	V10_P2A27P122	V10_P2A27P122_00728		0.0263	0.01793	145	774	630	285	0	1	286		9	A		2	A		0	1	0	0		PF11813			Protein of unknown function (DUF3334)			IPR024513			Protein of unknown function DUF3334
	1063	Cluster_277.1		1063	Cluster_11522.1	V15_P4S5T153	V15_P4S5T153_01335	V10_P2A27P122	V10_P2A27P122_00728		0.0263	0.01793	145	774	630	285	0	1	286		4	S		2	A		0	0	0	1		PF11813			Protein of unknown function (DUF3334)			IPR024513			Protein of unknown function DUF3334
	1064	Cluster_2773.1		1064	Cluster_11522.1	V17_P4S1T151	V17_P4S1T151_04125	V10_P2A27P122	V10_P2A27P122_00728		0.0263	0.01793	145	774	630	285	0	1	286		4	S		2	A		0	0	0	1		PF11813			Protein of unknown function (DUF3334)			IPR024513			Protein of unknown function DUF3334
	1065	Cluster_278.1		1065	Cluster_11522.1	V20_P4S3T152	V20_P4S3T152_02520	V10_P2A27P122	V10_P2A27P122_00728		0.0263	0.01793	145	774	630	285	0	1	286		4	S		2	A		0	0	0	1		PF11813			Protein of unknown function (DUF3334)			IPR024513			Protein of unknown function DUF3334
	1066	Cluster_2781.1		1066	Cluster_11522.1	V22_P2S10T140	V22_P2S10TA40_01946	V10_P2A27P122	V10_P2A27P122_00728		0.0263	0.01793	145	774	630	285	0	1	286		2	S		2	A		0	0	1	0		PF11813			Protein of unknown function (DUF3334)			IPR024513			Protein of unknown function DUF3334
	1067	Cluster_2796.1		1067	Cluster_11522.1	V25_P4S6T154	V25_P4S6T154_03304	V10_P2A27P122	V10_P2A27P122_00728		0.0263	0.01793	145	774	630	285	0	1	286		4	S		2	A		0	0	0	1		PF11813			Protein of unknown function (DUF3334)			IPR024513			Protein of unknown function DUF3334
	1068	Cluster_2797.1		1068	Cluster_11533.1	Vfur_276	vfu_A03002	V12_P9A6T4	V12_P9A6T4_00150		0	8e-05	121	218	98	33	4	132	2		N	E		9	A		0	0	0	1		PF00589	PF13356		Phage integrase family	Domain of unknown function (DUF4102)		IPR002104	IPR025166		Integrase, catalytic domain	Domain of unknown function DUF4102
	1069	Cluster_280.1		1069	Cluster_11533.1	Vang_263	VAA_00390	Vfur_276	vfu_A03002		0.0025	0.00604	697	728	32	8	0	176	2		U	P		N	E		0	0	0	1		PF13356	PF00589		Domain of unknown function (DUF4102)	Phage integrase family		IPR025166	IPR002104		Domain of unknown function DUF4102	Integrase, catalytic domain
	1070	Cluster_2800.1		1070	Cluster_11533.1	Vfur_276	vfu_A03002	V12_P9A6T4	V12_P9A6T4_00150		0.0047	0.01097	1102	1136	35	14	0	132	2		N	E		9	A		0	0	0	1		PF00589	PF13356		Phage integrase family	Domain of unknown function (DUF4102)		IPR002104	IPR025166		Integrase, catalytic domain	Domain of unknown function DUF4102
	1071	Cluster_2807.1		1071	Cluster_11533.1	Vang_263	VAA_00390	Vfur_276	vfu_A03002		0.0113	0.02445	829	962	134	13	2	176	2		U	P		N	E		0	0	0	1		PF13356	PF00589		Domain of unknown function (DUF4102)	Phage integrase family		IPR025166	IPR002104		Domain of unknown function DUF4102	Integrase, catalytic domain
	1072	Cluster_2811.1		1072	Cluster_11536.1	V41_P2S12T139	V41_P2S12T139_02489	V42_P2S4T144	V42_P2S4T144_02691		0.0441	0.00266	238	873	636	45	0	1	46		2	S		2	S		1	0	0	0		PF03466			LysR substrate binding domain			IPR005119			LysR, substrate-binding
	1073	Cluster_2820.1		1073	Cluster_11555.1	V14_P6S14T42	V14_P6S14T42_02439	V23_P3S9T160	V23_P3S9T160_03475		0.0256	0.01975	1	1454	1454	528	0	2	291		6	S		3	S		0	1	0	0		PF01970			Tripartite tricarboxylate transporter TctA family			IPR002823			Protein of unknown function DUF112, transmembrane
	1074	Cluster_2823.1		1074	Cluster_11555.1	V18_P1S4T112	V18_P1S4T112_01520	V23_P3S9T160	V23_P3S9T160_03475		0.0256	0.01975	1	1454	1454	528	0	2	291		1	S		3	S		0	1	0	0		PF01970			Tripartite tricarboxylate transporter TctA family			IPR002823			Protein of unknown function DUF112, transmembrane
	1075	Cluster_2833.1		1075	Cluster_11555.1	V23_P3S9T160	V23_P3S9T160_03475	V24_P1S3T111	V24_P1S3T111_02886		0.0256	0.01975	1	1454	1454	528	0	2	291		3	S		1	S		0	1	0	0		PF01970			Tripartite tricarboxylate transporter TctA family			IPR002823			Protein of unknown function DUF112, transmembrane
	1076	Cluster_2837.1		1076	Cluster_11574.1	V39_P1S14PM300	V39_P1S14PM300_01058	Vpar_280	VPBB_A1462		0.0014	0.03561	214	299	86	49	9	244	2		1	S		N	M		0	0	0	1		PF01734			Patatin-like phospholipase			IPR002641			Patatin/Phospholipase A2-related			GO:0006629
	1077	Cluster_2844.1		1077	Cluster_11574.1	V37_P2S8PM304	V37_P2S8PM304_02937	Vpar_280	VPBB_A1462		0.0017	0.04663	214	299	86	49	9	242	2		2	S		N	M		0	0	0	1		PF01734			Patatin-like phospholipase			IPR002641			Patatin/Phospholipase A2-related			GO:0006629
	1078	Cluster_2845.1		1078	Cluster_11574.1	V38_P2S17PM301	V38_P2S17PM301_04445	Vpar_280	VPBB_A1462		0.0017	0.04663	214	299	86	49	9	242	2		2	S		N	M		0	0	0	1		PF01734			Patatin-like phospholipase			IPR002641			Patatin/Phospholipase A2-related			GO:0006629
	1079	Cluster_2846.1		1079	Cluster_11584.1	V31_P5A7T61	V31_P5A7T61_02638	V32_P6A28T40	V32_P6A28T40_02703		0.0094	0.00012	148	789	642	222	0	1	223		5	A		6	A		0	1	0	0		PF02753	PF00345		Pili assembly chaperone PapD, C-terminal domain	Pili and flagellar-assembly chaperone, PapD N-terminal domain		IPR016148	IPR016147		Pili assembly chaperone, C-terminal	Pili assembly chaperone, N-terminal			GO:0030288|GO:0071555
	1080	Cluster_285.1		1080	Cluster_1162.1	V02_P2A34T133	V02_P2A34T133_02509	Vang_263	VAA_02269		0.0063	0.01538	157	612	456	316	0	1	317		2	A		U	P		0	0	0	1		PF16036			Chalcone isomerase-like
	1081	Cluster_2852.1		1081	Cluster_1162.1	V07_P2A8T137	V07_P2A8T137_00455	Vang_263	VAA_02269		0.0063	0.01538	157	612	456	316	0	1	317		2	A		U	P		0	0	0	1		PF16036			Chalcone isomerase-like
	1082	Cluster_2857.1		1082	Cluster_1162.1	V10_P2A27P122	V10_P2A27P122_00552	Vang_263	VAA_02269		0.0063	0.01538	157	612	456	316	0	1	317		2	A		U	P		0	0	0	1		PF16036			Chalcone isomerase-like
	1083	Cluster_286.1		1083	Cluster_1162.1	V22_P2S10T140	V22_P2S10TA40_00578	Vang_263	VAA_02269		0.0063	0.01538	157	612	456	316	0	1	317		2	S		U	P		0	0	0	1		PF16036			Chalcone isomerase-like
	1084	Cluster_2873.1		1084	Cluster_1162.1	V41_P2S12T139	V41_P2S12T139_01111	Valg_262	N646_0176		0.0063	0.01538	157	612	456	316	0	1	317		2	S		C	P		0	0	0	1		PF16036			Chalcone isomerase-like
	1085	Cluster_2890.1		1085	Cluster_1162.1	V42_P2S4T144	V42_P2S4T144_02881	Valg_262	N646_0176		0.0063	0.01538	157	612	456	316	0	1	317		2	S		C	P		0	0	0	1		PF16036			Chalcone isomerase-like
	1086	Cluster_2891.1		1086	Cluster_11648.1	V33_P6A3T137	V33_P6A3T137_01766	Vmet_209	VIB_002120		0	0	48	269	222	81	5	117	3		6	A		N	N		0	0	0	1		PF13544			Type IV pilin N-term methylation site GFxxxE			IPR012902			Prokaryotic N-terminal methylation site
	1087	Cluster_2895.1		1087	Cluster_11648.1	V11_P1A41T118	V11_P1A41T118_00498	V04_P4A5T148	V04_P4A5T148_01845		0	3e-05	1	273	273	89	5	105	3		1	A		4	A		0	1	0	0		PF13544			Type IV pilin N-term methylation site GFxxxE			IPR012902			Prokaryotic N-terminal methylation site
	1088	Cluster_29.1		1088	Cluster_11648.1	V11_P1A41T118	V11_P1A41T118_00498	V05_P4A8T149	V05_P4A8T149_00134		0	3e-05	1	273	273	89	5	105	3		1	A		4	A		0	1	0	0		PF13544			Type IV pilin N-term methylation site GFxxxE			IPR012902			Prokaryotic N-terminal methylation site
	1089	Cluster_2901.1		1089	Cluster_11648.1	V11_P1A41T118	V11_P1A41T118_00498	V06_P1A73T115	V06_P1A73T115_00783		0	3e-05	1	273	273	89	5	105	3		1	A		1	A		1	0	0	0		PF13544			Type IV pilin N-term methylation site GFxxxE			IPR012902			Prokaryotic N-terminal methylation site
	1090	Cluster_2903.1		1090	Cluster_11648.1	V11_P1A41T118	V11_P1A41T118_00498	V14_P6S14T42	V14_P6S14T42_01770		0	3e-05	1	273	273	89	5	105	3		1	A		6	S		0	0	0	1		PF13544			Type IV pilin N-term methylation site GFxxxE			IPR012902			Prokaryotic N-terminal methylation site
	1091	Cluster_2904.1		1091	Cluster_11648.1	V11_P1A41T118	V11_P1A41T118_00498	V18_P1S4T112	V18_P1S4T112_00920		0	3e-05	1	273	273	89	5	105	3		1	A		1	S		0	0	1	0		PF13544			Type IV pilin N-term methylation site GFxxxE			IPR012902			Prokaryotic N-terminal methylation site
	1092	Cluster_2913.1		1092	Cluster_11648.1	V11_P1A41T118	V11_P1A41T118_00498	V24_P1S3T111	V24_P1S3T111_01334		0	3e-05	1	273	273	89	5	105	3		1	A		1	S		0	0	1	0		PF13544			Type IV pilin N-term methylation site GFxxxE			IPR012902			Prokaryotic N-terminal methylation site
	1093	Cluster_2914.1		1093	Cluster_11648.1	V23_P3S9T160	V23_P3S9T160_02015	V04_P4A5T148	V04_P4A5T148_01845		0	3e-05	1	273	273	89	5	105	3		3	S		4	A		0	0	0	1		PF13544			Type IV pilin N-term methylation site GFxxxE			IPR012902			Prokaryotic N-terminal methylation site
	1094	Cluster_292.1		1094	Cluster_11648.1	V23_P3S9T160	V23_P3S9T160_02015	V05_P4A8T149	V05_P4A8T149_00134		0	3e-05	1	273	273	89	5	105	3		3	S		4	A		0	0	0	1		PF13544			Type IV pilin N-term methylation site GFxxxE			IPR012902			Prokaryotic N-terminal methylation site
	1095	Cluster_2925.1		1095	Cluster_11648.1	V23_P3S9T160	V23_P3S9T160_02015	V06_P1A73T115	V06_P1A73T115_00783		0	3e-05	1	273	273	89	5	105	3		3	S		1	A		0	0	0	1		PF13544			Type IV pilin N-term methylation site GFxxxE			IPR012902			Prokaryotic N-terminal methylation site
	1096	Cluster_2928.1		1096	Cluster_11648.1	V23_P3S9T160	V23_P3S9T160_02015	V14_P6S14T42	V14_P6S14T42_01770		0	3e-05	1	273	273	89	5	105	3		3	S		6	S		0	1	0	0		PF13544			Type IV pilin N-term methylation site GFxxxE			IPR012902			Prokaryotic N-terminal methylation site
	1097	Cluster_2929.1		1097	Cluster_11648.1	V23_P3S9T160	V23_P3S9T160_02015	V18_P1S4T112	V18_P1S4T112_00920		0	3e-05	1	273	273	89	5	105	3		3	S		1	S		0	1	0	0		PF13544			Type IV pilin N-term methylation site GFxxxE			IPR012902			Prokaryotic N-terminal methylation site
	1098	Cluster_293.1		1098	Cluster_11648.1	V23_P3S9T160	V23_P3S9T160_02015	V24_P1S3T111	V24_P1S3T111_01334		0	3e-05	1	273	273	89	5	105	3		3	S		1	S		0	1	0	0		PF13544			Type IV pilin N-term methylation site GFxxxE			IPR012902			Prokaryotic N-terminal methylation site
	1099	Cluster_2930.1		1099	Cluster_11648.1	V33_P6A3T137	V33_P6A3T137_01766	V31_P5A7T61	V31_P5A7T61_03307		0	3e-05	1	238	238	76	8	127	3		6	A		5	A		0	1	0	0		PF13544			Type IV pilin N-term methylation site GFxxxE			IPR012902			Prokaryotic N-terminal methylation site
	1100	Cluster_294.1		1100	Cluster_11648.1	V33_P6A3T137	V33_P6A3T137_01766	V32_P6A28T40	V32_P6A28T40_03269		0	3e-05	1	238	238	76	8	127	3		6	A		6	A		1	0	0	0		PF13544			Type IV pilin N-term methylation site GFxxxE			IPR012902			Prokaryotic N-terminal methylation site
	1101	Cluster_2940.1		1101	Cluster_11648.1	V33_P6A3T137	V33_P6A3T137_01766	V34_P3A8T189	V34_P3A8T189_00729		0	3e-05	1	238	238	76	8	127	3		6	A		3	A		0	1	0	0		PF13544			Type IV pilin N-term methylation site GFxxxE			IPR012902			Prokaryotic N-terminal methylation site
	1102	Cluster_2946.1		1102	Cluster_11648.1	V33_P6A3T137	V33_P6A3T137_01766	V40_P2S30T141	V40_P2S30T141_01654		0	3e-05	1	238	238	76	8	127	3		6	A		2	S		0	0	0	1		PF13544			Type IV pilin N-term methylation site GFxxxE			IPR012902			Prokaryotic N-terminal methylation site
	1103	Cluster_2952.2		1103	Cluster_11648.1	V02_P2A34T133	V02_P2A34T133_01150	V03_P4A6T147	V03_P4A6T147_00804		0	6e-05	1	248	248	80	2	102	3		2	A		4	A		0	1	0	0		PF13544			Type IV pilin N-term methylation site GFxxxE			IPR012902			Prokaryotic N-terminal methylation site
	1104	Cluster_296.1		1104	Cluster_11648.1	V07_P2A8T137	V07_P2A8T137_02604	V03_P4A6T147	V03_P4A6T147_00804		0	6e-05	1	248	248	80	2	102	3		2	A		4	A		0	1	0	0		PF13544			Type IV pilin N-term methylation site GFxxxE			IPR012902			Prokaryotic N-terminal methylation site
	1105	Cluster_297.1		1105	Cluster_11648.1	V10_P2A27P122	V10_P2A27P122_02081	V03_P4A6T147	V03_P4A6T147_00804		0	6e-05	1	248	248	80	2	102	3		2	A		4	A		0	1	0	0		PF13544			Type IV pilin N-term methylation site GFxxxE			IPR012902			Prokaryotic N-terminal methylation site
	1106	Cluster_2979.1		1106	Cluster_11648.1	V22_P2S10T140	V22_P2S10TA40_01706	V03_P4A6T147	V03_P4A6T147_00804		0	6e-05	1	248	248	80	2	102	3		2	S		4	A		0	0	0	1		PF13544			Type IV pilin N-term methylation site GFxxxE			IPR012902			Prokaryotic N-terminal methylation site
	1107	Cluster_2980.1		1107	Cluster_11648.1	V12_P9A6T4	V12_P9A6T4_00236	V04_P4A5T148	V04_P4A5T148_01845		0	0.00012	1	273	273	89	7	107	3		9	A		4	A		0	1	0	0		PF13544			Type IV pilin N-term methylation site GFxxxE			IPR012902			Prokaryotic N-terminal methylation site
	1108	Cluster_3019.1		1108	Cluster_11648.1	V12_P9A6T4	V12_P9A6T4_00236	V05_P4A8T149	V05_P4A8T149_00134		0	0.00012	1	273	273	89	7	107	3		9	A		4	A		0	1	0	0		PF13544			Type IV pilin N-term methylation site GFxxxE			IPR012902			Prokaryotic N-terminal methylation site
	1109	Cluster_3035.1		1109	Cluster_11648.1	V12_P9A6T4	V12_P9A6T4_00236	V06_P1A73T115	V06_P1A73T115_00783		0	0.00012	1	273	273	89	7	107	3		9	A		1	A		0	1	0	0		PF13544			Type IV pilin N-term methylation site GFxxxE			IPR012902			Prokaryotic N-terminal methylation site
	1110	Cluster_3050.1		1110	Cluster_11648.1	V12_P9A6T4	V12_P9A6T4_00236	V14_P6S14T42	V14_P6S14T42_01770		0	0.00012	1	273	273	89	7	107	3		9	A		6	S		0	0	0	1		PF13544			Type IV pilin N-term methylation site GFxxxE			IPR012902			Prokaryotic N-terminal methylation site
	1111	Cluster_3066.1		1111	Cluster_11648.1	V12_P9A6T4	V12_P9A6T4_00236	V18_P1S4T112	V18_P1S4T112_00920		0	0.00012	1	273	273	89	7	107	3		9	A		1	S		0	0	0	1		PF13544			Type IV pilin N-term methylation site GFxxxE			IPR012902			Prokaryotic N-terminal methylation site
	1112	Cluster_3075.1		1112	Cluster_11648.1	V12_P9A6T4	V12_P9A6T4_00236	V24_P1S3T111	V24_P1S3T111_01334		0	0.00012	1	273	273	89	7	107	3		9	A		1	S		0	0	0	1		PF13544			Type IV pilin N-term methylation site GFxxxE			IPR012902			Prokaryotic N-terminal methylation site
	1113	Cluster_314.1		1113	Cluster_11648.1	V02_P2A34T133	V02_P2A34T133_01150	V09_P4A23P171	V09_P4A23P171_00300		0	0.00013	1	248	248	80	4	105	3		2	A		4	A		0	1	0	0		PF13544			Type IV pilin N-term methylation site GFxxxE			IPR012902			Prokaryotic N-terminal methylation site
	1114	Cluster_315.1		1114	Cluster_11648.1	V07_P2A8T137	V07_P2A8T137_02604	V09_P4A23P171	V09_P4A23P171_00300		0	0.00013	1	248	248	80	4	105	3		2	A		4	A		0	1	0	0		PF13544			Type IV pilin N-term methylation site GFxxxE			IPR012902			Prokaryotic N-terminal methylation site
	1115	Cluster_315.2		1115	Cluster_11648.1	V10_P2A27P122	V10_P2A27P122_02081	V09_P4A23P171	V09_P4A23P171_00300		0	0.00013	1	248	248	80	4	105	3		2	A		4	A		0	1	0	0		PF13544			Type IV pilin N-term methylation site GFxxxE			IPR012902			Prokaryotic N-terminal methylation site
	1116	Cluster_3160.1		1116	Cluster_11648.1	V22_P2S10T140	V22_P2S10TA40_01706	V09_P4A23P171	V09_P4A23P171_00300		0	0.00013	1	248	248	80	4	105	3		2	S		4	A		0	0	0	1		PF13544			Type IV pilin N-term methylation site GFxxxE			IPR012902			Prokaryotic N-terminal methylation site
	1117	Cluster_3166.1		1117	Cluster_11648.1	V02_P2A34T133	V02_P2A34T133_01150	V04_P4A5T148	V04_P4A5T148_01845		0	0.00017	1	237	237	75	3	105	3		2	A		4	A		0	1	0	0		PF13544			Type IV pilin N-term methylation site GFxxxE			IPR012902			Prokaryotic N-terminal methylation site
	1118	Cluster_317.1		1118	Cluster_11648.1	V02_P2A34T133	V02_P2A34T133_01150	V05_P4A8T149	V05_P4A8T149_00134		0	0.00017	1	237	237	75	3	105	3		2	A		4	A		0	1	0	0		PF13544			Type IV pilin N-term methylation site GFxxxE			IPR012902			Prokaryotic N-terminal methylation site
	1119	Cluster_317.2		1119	Cluster_11648.1	V02_P2A34T133	V02_P2A34T133_01150	V06_P1A73T115	V06_P1A73T115_00783		0	0.00017	1	237	237	75	3	105	3		2	A		1	A		0	1	0	0		PF13544			Type IV pilin N-term methylation site GFxxxE			IPR012902			Prokaryotic N-terminal methylation site
	1120	Cluster_3175.1		1120	Cluster_11648.1	V02_P2A34T133	V02_P2A34T133_01150	V14_P6S14T42	V14_P6S14T42_01770		0	0.00017	1	237	237	75	3	105	3		2	A		6	S		0	0	0	1		PF13544			Type IV pilin N-term methylation site GFxxxE			IPR012902			Prokaryotic N-terminal methylation site
	1121	Cluster_318.1		1121	Cluster_11648.1	V02_P2A34T133	V02_P2A34T133_01150	V18_P1S4T112	V18_P1S4T112_00920		0	0.00017	1	237	237	75	3	105	3		2	A		1	S		0	0	0	1		PF13544			Type IV pilin N-term methylation site GFxxxE			IPR012902			Prokaryotic N-terminal methylation site
	1122	Cluster_3182.1		1122	Cluster_11648.1	V02_P2A34T133	V02_P2A34T133_01150	V24_P1S3T111	V24_P1S3T111_01334		0	0.00017	1	237	237	75	3	105	3		2	A		1	S		0	0	0	1		PF13544			Type IV pilin N-term methylation site GFxxxE			IPR012902			Prokaryotic N-terminal methylation site
	1123	Cluster_3192.1		1123	Cluster_11648.1	V07_P2A8T137	V07_P2A8T137_02604	V04_P4A5T148	V04_P4A5T148_01845		0	0.00017	1	237	237	75	3	105	3		2	A		4	A		0	1	0	0		PF13544			Type IV pilin N-term methylation site GFxxxE			IPR012902			Prokaryotic N-terminal methylation site
	1124	Cluster_32.1		1124	Cluster_11648.1	V07_P2A8T137	V07_P2A8T137_02604	V05_P4A8T149	V05_P4A8T149_00134		0	0.00017	1	237	237	75	3	105	3		2	A		4	A		0	1	0	0		PF13544			Type IV pilin N-term methylation site GFxxxE			IPR012902			Prokaryotic N-terminal methylation site
	1125	Cluster_3239.1		1125	Cluster_11648.1	V07_P2A8T137	V07_P2A8T137_02604	V06_P1A73T115	V06_P1A73T115_00783		0	0.00017	1	237	237	75	3	105	3		2	A		1	A		0	1	0	0		PF13544			Type IV pilin N-term methylation site GFxxxE			IPR012902			Prokaryotic N-terminal methylation site
	1126	Cluster_325.1		1126	Cluster_11648.1	V07_P2A8T137	V07_P2A8T137_02604	V14_P6S14T42	V14_P6S14T42_01770		0	0.00017	1	237	237	75	3	105	3		2	A		6	S		0	0	0	1		PF13544			Type IV pilin N-term methylation site GFxxxE			IPR012902			Prokaryotic N-terminal methylation site
	1127	Cluster_326.1		1127	Cluster_11648.1	V07_P2A8T137	V07_P2A8T137_02604	V18_P1S4T112	V18_P1S4T112_00920		0	0.00017	1	237	237	75	3	105	3		2	A		1	S		0	0	0	1		PF13544			Type IV pilin N-term methylation site GFxxxE			IPR012902			Prokaryotic N-terminal methylation site
	1128	Cluster_326.3		1128	Cluster_11648.1	V07_P2A8T137	V07_P2A8T137_02604	V24_P1S3T111	V24_P1S3T111_01334		0	0.00017	1	237	237	75	3	105	3		2	A		1	S		0	0	0	1		PF13544			Type IV pilin N-term methylation site GFxxxE			IPR012902			Prokaryotic N-terminal methylation site
	1129	Cluster_327.1		1129	Cluster_11648.1	V10_P2A27P122	V10_P2A27P122_02081	V04_P4A5T148	V04_P4A5T148_01845		0	0.00017	1	237	237	75	3	105	3		2	A		4	A		0	1	0	0		PF13544			Type IV pilin N-term methylation site GFxxxE			IPR012902			Prokaryotic N-terminal methylation site
	1130	Cluster_3276.2		1130	Cluster_11648.1	V10_P2A27P122	V10_P2A27P122_02081	V05_P4A8T149	V05_P4A8T149_00134		0	0.00017	1	237	237	75	3	105	3		2	A		4	A		0	1	0	0		PF13544			Type IV pilin N-term methylation site GFxxxE			IPR012902			Prokaryotic N-terminal methylation site
	1131	Cluster_328.1		1131	Cluster_11648.1	V10_P2A27P122	V10_P2A27P122_02081	V06_P1A73T115	V06_P1A73T115_00783		0	0.00017	1	237	237	75	3	105	3		2	A		1	A		0	1	0	0		PF13544			Type IV pilin N-term methylation site GFxxxE			IPR012902			Prokaryotic N-terminal methylation site
	1132	Cluster_3280.1		1132	Cluster_11648.1	V10_P2A27P122	V10_P2A27P122_02081	V14_P6S14T42	V14_P6S14T42_01770		0	0.00017	1	237	237	75	3	105	3		2	A		6	S		0	0	0	1		PF13544			Type IV pilin N-term methylation site GFxxxE			IPR012902			Prokaryotic N-terminal methylation site
	1133	Cluster_330.1		1133	Cluster_11648.1	V10_P2A27P122	V10_P2A27P122_02081	V18_P1S4T112	V18_P1S4T112_00920		0	0.00017	1	237	237	75	3	105	3		2	A		1	S		0	0	0	1		PF13544			Type IV pilin N-term methylation site GFxxxE			IPR012902			Prokaryotic N-terminal methylation site
	1134	Cluster_3314.1		1134	Cluster_11648.1	V10_P2A27P122	V10_P2A27P122_02081	V24_P1S3T111	V24_P1S3T111_01334		0	0.00017	1	237	237	75	3	105	3		2	A		1	S		0	0	0	1		PF13544			Type IV pilin N-term methylation site GFxxxE			IPR012902			Prokaryotic N-terminal methylation site
	1135	Cluster_3342.1		1135	Cluster_11648.1	V22_P2S10T140	V22_P2S10TA40_01706	V04_P4A5T148	V04_P4A5T148_01845		0	0.00017	1	237	237	75	3	105	3		2	S		4	A		0	0	0	1		PF13544			Type IV pilin N-term methylation site GFxxxE			IPR012902			Prokaryotic N-terminal methylation site
	1136	Cluster_336.1		1136	Cluster_11648.1	V22_P2S10T140	V22_P2S10TA40_01706	V05_P4A8T149	V05_P4A8T149_00134		0	0.00017	1	237	237	75	3	105	3		2	S		4	A		0	0	0	1		PF13544			Type IV pilin N-term methylation site GFxxxE			IPR012902			Prokaryotic N-terminal methylation site
	1137	Cluster_337.1		1137	Cluster_11648.1	V22_P2S10T140	V22_P2S10TA40_01706	V06_P1A73T115	V06_P1A73T115_00783		0	0.00017	1	237	237	75	3	105	3		2	S		1	A		0	0	0	1		PF13544			Type IV pilin N-term methylation site GFxxxE			IPR012902			Prokaryotic N-terminal methylation site
	1138	Cluster_3373.1		1138	Cluster_11648.1	V22_P2S10T140	V22_P2S10TA40_01706	V14_P6S14T42	V14_P6S14T42_01770		0	0.00017	1	237	237	75	3	105	3		2	S		6	S		0	1	0	0		PF13544			Type IV pilin N-term methylation site GFxxxE			IPR012902			Prokaryotic N-terminal methylation site
	1139	Cluster_3380.1		1139	Cluster_11648.1	V22_P2S10T140	V22_P2S10TA40_01706	V18_P1S4T112	V18_P1S4T112_00920		0	0.00017	1	237	237	75	3	105	3		2	S		1	S		0	1	0	0		PF13544			Type IV pilin N-term methylation site GFxxxE			IPR012902			Prokaryotic N-terminal methylation site
	1140	Cluster_3416.1		1140	Cluster_11648.1	V22_P2S10T140	V22_P2S10TA40_01706	V24_P1S3T111	V24_P1S3T111_01334		0	0.00017	1	237	237	75	3	105	3		2	S		1	S		0	1	0	0		PF13544			Type IV pilin N-term methylation site GFxxxE			IPR012902			Prokaryotic N-terminal methylation site
	1141	Cluster_342.1		1141	Cluster_11648.1	V02_P2A34T133	V02_P2A34T133_01150	V08_P9A1T1	V08_P9A1T1_03075		0	0.00024	1	273	273	89	5	101	3		2	A		9	A		0	1	0	0		PF13544			Type IV pilin N-term methylation site GFxxxE			IPR012902			Prokaryotic N-terminal methylation site
	1142	Cluster_3432.1		1142	Cluster_11648.1	V07_P2A8T137	V07_P2A8T137_02604	V08_P9A1T1	V08_P9A1T1_03075		0	0.00024	1	273	273	89	5	101	3		2	A		9	A		0	1	0	0		PF13544			Type IV pilin N-term methylation site GFxxxE			IPR012902			Prokaryotic N-terminal methylation site
	1143	Cluster_3443.1		1143	Cluster_11648.1	V10_P2A27P122	V10_P2A27P122_02081	V08_P9A1T1	V08_P9A1T1_03075		0	0.00024	1	273	273	89	5	101	3		2	A		9	A		0	1	0	0		PF13544			Type IV pilin N-term methylation site GFxxxE			IPR012902			Prokaryotic N-terminal methylation site
	1144	Cluster_345.1		1144	Cluster_11648.1	V22_P2S10T140	V22_P2S10TA40_01706	V08_P9A1T1	V08_P9A1T1_03075		0	0.00024	1	273	273	89	5	101	3		2	S		9	A		0	0	0	1		PF13544			Type IV pilin N-term methylation site GFxxxE			IPR012902			Prokaryotic N-terminal methylation site
	1145	Cluster_3461.1		1145	Cluster_11648.1	V02_P2A34T133	V02_P2A34T133_01150	V01_P9A10T6	V01_P9A10T6_01536		0	0.00033	1	248	248	80	4	103	3		2	A		9	A		0	1	0	0		PF13544			Type IV pilin N-term methylation site GFxxxE			IPR012902			Prokaryotic N-terminal methylation site
	1146	Cluster_3492.1		1146	Cluster_11648.1	V07_P2A8T137	V07_P2A8T137_02604	V01_P9A10T6	V01_P9A10T6_01536		0	0.00033	1	248	248	80	4	103	3		2	A		9	A		0	1	0	0		PF13544			Type IV pilin N-term methylation site GFxxxE			IPR012902			Prokaryotic N-terminal methylation site
	1147	Cluster_3511.1		1147	Cluster_11648.1	V10_P2A27P122	V10_P2A27P122_02081	V01_P9A10T6	V01_P9A10T6_01536		0	0.00033	1	248	248	80	4	103	3		2	A		9	A		0	1	0	0		PF13544			Type IV pilin N-term methylation site GFxxxE			IPR012902			Prokaryotic N-terminal methylation site
	1148	Cluster_3517.1		1148	Cluster_11648.1	V22_P2S10T140	V22_P2S10TA40_01706	V01_P9A10T6	V01_P9A10T6_01536		0	0.00033	1	248	248	80	4	103	3		2	S		9	A		0	0	0	1		PF13544			Type IV pilin N-term methylation site GFxxxE			IPR012902			Prokaryotic N-terminal methylation site
	1149	Cluster_3526.1		1149	Cluster_11648.1	V12_P9A6T4	V12_P9A6T4_00236	V09_P4A23P171	V09_P4A23P171_00300		0	0.00048	1	251	251	81	5	104	3		9	A		4	A		0	1	0	0		PF13544			Type IV pilin N-term methylation site GFxxxE			IPR012902			Prokaryotic N-terminal methylation site
	1150	Cluster_3530.1		1150	Cluster_11648.1	V12_P9A6T4	V12_P9A6T4_00236	V15_P4S5T153	V15_P4S5T153_04305		0	0.00065	1	251	251	81	7	109	3		9	A		4	S		0	0	0	1		PF13544			Type IV pilin N-term methylation site GFxxxE			IPR012902			Prokaryotic N-terminal methylation site
	1151	Cluster_354.1		1151	Cluster_11648.1	V12_P9A6T4	V12_P9A6T4_00236	V17_P4S1T151	V17_P4S1T151_03362		0	0.00065	1	251	251	81	7	109	3		9	A		4	S		0	0	0	1		PF13544			Type IV pilin N-term methylation site GFxxxE			IPR012902			Prokaryotic N-terminal methylation site
	1152	Cluster_355.1		1152	Cluster_11648.1	V12_P9A6T4	V12_P9A6T4_00236	V20_P4S3T152	V20_P4S3T152_03155		0	0.00065	1	251	251	81	7	109	3		9	A		4	S		0	0	0	1		PF13544			Type IV pilin N-term methylation site GFxxxE			IPR012902			Prokaryotic N-terminal methylation site
	1153	Cluster_357.1		1153	Cluster_11648.1	V12_P9A6T4	V12_P9A6T4_00236	V25_P4S6T154	V25_P4S6T154_01865		0	0.00065	1	251	251	81	7	109	3		9	A		4	S		0	0	0	1		PF13544			Type IV pilin N-term methylation site GFxxxE			IPR012902			Prokaryotic N-terminal methylation site
	1154	Cluster_3570.1		1154	Cluster_11648.1	V12_P9A6T4	V12_P9A6T4_00236	V03_P4A6T147	V03_P4A6T147_00804		0	0.00149	1	251	251	81	6	104	3		9	A		4	A		0	1	0	0		PF13544			Type IV pilin N-term methylation site GFxxxE			IPR012902			Prokaryotic N-terminal methylation site
	1155	Cluster_3585.1		1155	Cluster_11648.1	V11_P1A41T118	V11_P1A41T118_00498	V03_P4A6T147	V03_P4A6T147_00804		0	0.00175	1	237	237	75	5	105	3		1	A		4	A		0	1	0	0		PF13544			Type IV pilin N-term methylation site GFxxxE			IPR012902			Prokaryotic N-terminal methylation site
	1156	Cluster_3586.1		1156	Cluster_11648.1	V23_P3S9T160	V23_P3S9T160_02015	V03_P4A6T147	V03_P4A6T147_00804		0	0.00175	1	237	237	75	5	105	3		3	S		4	A		0	0	0	1		PF13544			Type IV pilin N-term methylation site GFxxxE			IPR012902			Prokaryotic N-terminal methylation site
	1157	Cluster_359.2		1157	Cluster_11648.1	V11_P1A41T118	V11_P1A41T118_00498	V08_P9A1T1	V08_P9A1T1_03075		0	0.00181	1	237	237	75	2	98	3		1	A		9	A		0	1	0	0		PF13544			Type IV pilin N-term methylation site GFxxxE			IPR012902			Prokaryotic N-terminal methylation site
	1158	Cluster_3591.1		1158	Cluster_11648.1	V23_P3S9T160	V23_P3S9T160_02015	V08_P9A1T1	V08_P9A1T1_03075		0	0.00181	1	237	237	75	2	98	3		3	S		9	A		0	0	0	1		PF13544			Type IV pilin N-term methylation site GFxxxE			IPR012902			Prokaryotic N-terminal methylation site
	1159	Cluster_36.1		1159	Cluster_11648.1	V02_P2A34T133	V02_P2A34T133_01150	V15_P4S5T153	V15_P4S5T153_04305		0	0.00194	1	248	248	80	7	107	3		2	A		4	S		0	0	0	1		PF13544			Type IV pilin N-term methylation site GFxxxE			IPR012902			Prokaryotic N-terminal methylation site
	1160	Cluster_36.3		1160	Cluster_11648.1	V02_P2A34T133	V02_P2A34T133_01150	V17_P4S1T151	V17_P4S1T151_03362		0	0.00194	1	248	248	80	7	107	3		2	A		4	S		0	0	0	1		PF13544			Type IV pilin N-term methylation site GFxxxE			IPR012902			Prokaryotic N-terminal methylation site
	1161	Cluster_36.4		1161	Cluster_11648.1	V02_P2A34T133	V02_P2A34T133_01150	V20_P4S3T152	V20_P4S3T152_03155		0	0.00194	1	248	248	80	7	107	3		2	A		4	S		0	0	0	1		PF13544			Type IV pilin N-term methylation site GFxxxE			IPR012902			Prokaryotic N-terminal methylation site
	1162	Cluster_363.1		1162	Cluster_11648.1	V02_P2A34T133	V02_P2A34T133_01150	V25_P4S6T154	V25_P4S6T154_01865		0	0.00194	1	248	248	80	7	107	3		2	A		4	S		0	0	0	1		PF13544			Type IV pilin N-term methylation site GFxxxE			IPR012902			Prokaryotic N-terminal methylation site
	1163	Cluster_3646.1		1163	Cluster_11648.1	V07_P2A8T137	V07_P2A8T137_02604	V15_P4S5T153	V15_P4S5T153_04305		0	0.00194	1	248	248	80	7	107	3		2	A		4	S		0	0	0	1		PF13544			Type IV pilin N-term methylation site GFxxxE			IPR012902			Prokaryotic N-terminal methylation site
	1164	Cluster_3660.1		1164	Cluster_11648.1	V07_P2A8T137	V07_P2A8T137_02604	V17_P4S1T151	V17_P4S1T151_03362		0	0.00194	1	248	248	80	7	107	3		2	A		4	S		0	0	0	1		PF13544			Type IV pilin N-term methylation site GFxxxE			IPR012902			Prokaryotic N-terminal methylation site
	1165	Cluster_3666.1		1165	Cluster_11648.1	V07_P2A8T137	V07_P2A8T137_02604	V20_P4S3T152	V20_P4S3T152_03155		0	0.00194	1	248	248	80	7	107	3		2	A		4	S		0	0	0	1		PF13544			Type IV pilin N-term methylation site GFxxxE			IPR012902			Prokaryotic N-terminal methylation site
	1166	Cluster_368.1		1166	Cluster_11648.1	V07_P2A8T137	V07_P2A8T137_02604	V25_P4S6T154	V25_P4S6T154_01865		0	0.00194	1	248	248	80	7	107	3		2	A		4	S		0	0	0	1		PF13544			Type IV pilin N-term methylation site GFxxxE			IPR012902			Prokaryotic N-terminal methylation site
	1167	Cluster_369.1		1167	Cluster_11648.1	V10_P2A27P122	V10_P2A27P122_02081	V15_P4S5T153	V15_P4S5T153_04305		0	0.00194	1	248	248	80	7	107	3		2	A		4	S		0	0	0	1		PF13544			Type IV pilin N-term methylation site GFxxxE			IPR012902			Prokaryotic N-terminal methylation site
	1168	Cluster_37.6		1168	Cluster_11648.1	V10_P2A27P122	V10_P2A27P122_02081	V17_P4S1T151	V17_P4S1T151_03362		0	0.00194	1	248	248	80	7	107	3		2	A		4	S		0	0	0	1		PF13544			Type IV pilin N-term methylation site GFxxxE			IPR012902			Prokaryotic N-terminal methylation site
	1169	Cluster_3720.1		1169	Cluster_11648.1	V10_P2A27P122	V10_P2A27P122_02081	V20_P4S3T152	V20_P4S3T152_03155		0	0.00194	1	248	248	80	7	107	3		2	A		4	S		0	0	0	1		PF13544			Type IV pilin N-term methylation site GFxxxE			IPR012902			Prokaryotic N-terminal methylation site
	1170	Cluster_3735.1		1170	Cluster_11648.1	V10_P2A27P122	V10_P2A27P122_02081	V25_P4S6T154	V25_P4S6T154_01865		0	0.00194	1	248	248	80	7	107	3		2	A		4	S		0	0	0	1		PF13544			Type IV pilin N-term methylation site GFxxxE			IPR012902			Prokaryotic N-terminal methylation site
	1171	Cluster_374.1		1171	Cluster_11648.1	V22_P2S10T140	V22_P2S10TA40_01706	V15_P4S5T153	V15_P4S5T153_04305		0	0.00194	1	248	248	80	7	107	3		2	S		4	S		0	1	0	0		PF13544			Type IV pilin N-term methylation site GFxxxE			IPR012902			Prokaryotic N-terminal methylation site
	1172	Cluster_3749.1		1172	Cluster_11648.1	V22_P2S10T140	V22_P2S10TA40_01706	V17_P4S1T151	V17_P4S1T151_03362		0	0.00194	1	248	248	80	7	107	3		2	S		4	S		0	1	0	0		PF13544			Type IV pilin N-term methylation site GFxxxE			IPR012902			Prokaryotic N-terminal methylation site
	1173	Cluster_375.1		1173	Cluster_11648.1	V22_P2S10T140	V22_P2S10TA40_01706	V20_P4S3T152	V20_P4S3T152_03155		0	0.00194	1	248	248	80	7	107	3		2	S		4	S		0	1	0	0		PF13544			Type IV pilin N-term methylation site GFxxxE			IPR012902			Prokaryotic N-terminal methylation site
	1174	Cluster_38.1		1174	Cluster_11648.1	V22_P2S10T140	V22_P2S10TA40_01706	V25_P4S6T154	V25_P4S6T154_01865		0	0.00194	1	248	248	80	7	107	3		2	S		4	S		0	1	0	0		PF13544			Type IV pilin N-term methylation site GFxxxE			IPR012902			Prokaryotic N-terminal methylation site
	1175	Cluster_380.1		1175	Cluster_11648.1	V12_P9A6T4	V12_P9A6T4_00236	V01_P9A10T6	V01_P9A10T6_01536		0.0001	0.00297	1	251	251	81	5	100	3		9	A		9	A		1	0	0	0		PF13544			Type IV pilin N-term methylation site GFxxxE			IPR012902			Prokaryotic N-terminal methylation site
	1176	Cluster_382.1		1176	Cluster_11648.1	V02_P2A34T133	V02_P2A34T133_01150	V19_P1S1T109	V19_P1S1T109_00630		0.0001	0.00327	1	248	248	80	8	109	3		2	A		1	S		0	0	0	1		PF13544			Type IV pilin N-term methylation site GFxxxE			IPR012902			Prokaryotic N-terminal methylation site
	1177	Cluster_3824.1		1177	Cluster_11648.1	V07_P2A8T137	V07_P2A8T137_02604	V19_P1S1T109	V19_P1S1T109_00630		0.0001	0.00327	1	248	248	80	8	109	3		2	A		1	S		0	0	0	1		PF13544			Type IV pilin N-term methylation site GFxxxE			IPR012902			Prokaryotic N-terminal methylation site
	1178	Cluster_383.1		1178	Cluster_11648.1	V10_P2A27P122	V10_P2A27P122_02081	V19_P1S1T109	V19_P1S1T109_00630		0.0001	0.00327	1	248	248	80	8	109	3		2	A		1	S		0	0	0	1		PF13544			Type IV pilin N-term methylation site GFxxxE			IPR012902			Prokaryotic N-terminal methylation site
	1179	Cluster_383.2		1179	Cluster_11648.1	V22_P2S10T140	V22_P2S10TA40_01706	V19_P1S1T109	V19_P1S1T109_00630		0.0001	0.00327	1	248	248	80	8	109	3		2	S		1	S		0	1	0	0		PF13544			Type IV pilin N-term methylation site GFxxxE			IPR012902			Prokaryotic N-terminal methylation site
	1180	Cluster_384.1		1180	Cluster_11648.1	V02_P2A34T133	V02_P2A34T133_01150	Vang_263	VAA_01724		0.0001	0.00468	43	248	206	79	9	113	3		2	A		U	P		0	0	0	1		PF13544			Type IV pilin N-term methylation site GFxxxE			IPR012902			Prokaryotic N-terminal methylation site
	1181	Cluster_3862.1		1181	Cluster_11648.1	V07_P2A8T137	V07_P2A8T137_02604	Vang_263	VAA_01724		0.0001	0.00468	43	248	206	79	9	113	3		2	A		U	P		0	0	0	1		PF13544			Type IV pilin N-term methylation site GFxxxE			IPR012902			Prokaryotic N-terminal methylation site
	1182	Cluster_387.1		1182	Cluster_11648.1	V10_P2A27P122	V10_P2A27P122_02081	Vang_263	VAA_01724		0.0001	0.00468	43	248	206	79	9	113	3		2	A		U	P		0	0	0	1		PF13544			Type IV pilin N-term methylation site GFxxxE			IPR012902			Prokaryotic N-terminal methylation site
	1183	Cluster_3882.1		1183	Cluster_11648.1	V22_P2S10T140	V22_P2S10TA40_01706	Vang_263	VAA_01724		0.0001	0.00468	43	248	206	79	9	113	3		2	S		U	P		0	0	0	1		PF13544			Type IV pilin N-term methylation site GFxxxE			IPR012902			Prokaryotic N-terminal methylation site
	1184	Cluster_389.1		1184	Cluster_11648.1	V11_P1A41T118	V11_P1A41T118_00498	Vang_263	VAA_01724		0.0001	0.00491	43	237	195	74	8	114	3		1	A		U	P		0	0	0	1		PF13544			Type IV pilin N-term methylation site GFxxxE			IPR012902			Prokaryotic N-terminal methylation site
	1185	Cluster_39.1		1185	Cluster_11648.1	V23_P3S9T160	V23_P3S9T160_02015	Vang_263	VAA_01724		0.0001	0.00491	43	237	195	74	8	114	3		3	S		U	P		0	0	0	1		PF13544			Type IV pilin N-term methylation site GFxxxE			IPR012902			Prokaryotic N-terminal methylation site
	1186	Cluster_3900.1		1186	Cluster_11648.1	V11_P1A41T118	V11_P1A41T118_00498	V01_P9A10T6	V01_P9A10T6_01536		0.0001	0.0064	1	237	237	75	7	108	3		1	A		9	A		0	1	0	0		PF13544			Type IV pilin N-term methylation site GFxxxE			IPR012902			Prokaryotic N-terminal methylation site
	1187	Cluster_392.1		1187	Cluster_11648.1	V11_P1A41T118	V11_P1A41T118_00498	V09_P4A23P171	V09_P4A23P171_00300		0.0001	0.0064	1	237	237	75	7	108	3		1	A		4	A		0	1	0	0		PF13544			Type IV pilin N-term methylation site GFxxxE			IPR012902			Prokaryotic N-terminal methylation site
	1188	Cluster_393.1		1188	Cluster_11648.1	V23_P3S9T160	V23_P3S9T160_02015	V01_P9A10T6	V01_P9A10T6_01536		0.0001	0.0064	1	237	237	75	7	108	3		3	S		9	A		0	0	0	1		PF13544			Type IV pilin N-term methylation site GFxxxE			IPR012902			Prokaryotic N-terminal methylation site
	1189	Cluster_394.1		1189	Cluster_11648.1	V23_P3S9T160	V23_P3S9T160_02015	V09_P4A23P171	V09_P4A23P171_00300		0.0001	0.0064	1	237	237	75	7	108	3		3	S		4	A		0	0	0	1		PF13544			Type IV pilin N-term methylation site GFxxxE			IPR012902			Prokaryotic N-terminal methylation site
	1190	Cluster_396.1		1190	Cluster_11648.1	V12_P9A6T4	V12_P9A6T4_00236	V08_P9A1T1	V08_P9A1T1_03075		0.0001	0.00684	1	273	273	89	9	103	3		9	A		9	A		1	0	0	0		PF13544			Type IV pilin N-term methylation site GFxxxE			IPR012902			Prokaryotic N-terminal methylation site
	1191	Cluster_397.2		1191	Cluster_11648.1	V11_P1A41T118	V11_P1A41T118_00498	V09_P4A23P171	V09_P4A23P171_00300		0.0001	0.00878	488	587	100	54	2	108	3		1	A		4	A		0	1	0	0		PF13544			Type IV pilin N-term methylation site GFxxxE			IPR012902			Prokaryotic N-terminal methylation site
	1192	Cluster_3977.1		1192	Cluster_11648.1	V23_P3S9T160	V23_P3S9T160_02015	V09_P4A23P171	V09_P4A23P171_00300		0.0001	0.00878	488	587	100	54	2	108	3		3	S		4	A		0	0	0	1		PF13544			Type IV pilin N-term methylation site GFxxxE			IPR012902			Prokaryotic N-terminal methylation site
	1193	Cluster_3978.1		1193	Cluster_11648.1	V12_P9A6T4	V12_P9A6T4_00236	Vang_263	VAA_01724		0.0001	0.0102	43	251	209	80	10	114	3		9	A		U	P		0	0	0	1		PF13544			Type IV pilin N-term methylation site GFxxxE			IPR012902			Prokaryotic N-terminal methylation site
	1194	Cluster_398.1		1194	Cluster_11648.1	V12_P9A6T4	V12_P9A6T4_00236	V01_P9A10T6	V01_P9A10T6_01536		0.0001	0.01033	488	624	137	64	2	100	3		9	A		9	A		1	0	0	0		PF13544			Type IV pilin N-term methylation site GFxxxE			IPR012902			Prokaryotic N-terminal methylation site
	1195	Cluster_3986.1		1195	Cluster_11648.1	V11_P1A41T118	V11_P1A41T118_00498	V19_P1S1T109	V19_P1S1T109_00630		0.0001	0.01209	487	587	101	55	3	110	3		1	A		1	S		0	0	1	0		PF13544			Type IV pilin N-term methylation site GFxxxE			IPR012902			Prokaryotic N-terminal methylation site
	1196	Cluster_399.1		1196	Cluster_11648.1	V23_P3S9T160	V23_P3S9T160_02015	V19_P1S1T109	V19_P1S1T109_00630		0.0001	0.01209	487	587	101	55	3	110	3		3	S		1	S		0	1	0	0		PF13544			Type IV pilin N-term methylation site GFxxxE			IPR012902			Prokaryotic N-terminal methylation site
	1197	Cluster_3999.1		1197	Cluster_11648.1	V12_P9A6T4	V12_P9A6T4_00236	V19_P1S1T109	V19_P1S1T109_00630		0.0001	0.01745	1	251	251	81	10	111	3		9	A		1	S		0	0	0	1		PF13544			Type IV pilin N-term methylation site GFxxxE			IPR012902			Prokaryotic N-terminal methylation site
	1198	Cluster_40.1		1198	Cluster_11648.1	V02_P2A34T133	V02_P2A34T133_01150	V15_P4S5T153	V15_P4S5T153_04305		0.0001	0.02274	508	624	117	56	3	107	3		2	A		4	S		0	0	0	1		PF13544			Type IV pilin N-term methylation site GFxxxE			IPR012902			Prokaryotic N-terminal methylation site
	1199	Cluster_4002.1		1199	Cluster_11648.1	V02_P2A34T133	V02_P2A34T133_01150	V17_P4S1T151	V17_P4S1T151_03362		0.0001	0.02274	508	624	117	56	3	107	3		2	A		4	S		0	0	0	1		PF13544			Type IV pilin N-term methylation site GFxxxE			IPR012902			Prokaryotic N-terminal methylation site
	1200	Cluster_4011.1		1200	Cluster_11648.1	V02_P2A34T133	V02_P2A34T133_01150	V20_P4S3T152	V20_P4S3T152_03155		0.0001	0.02274	508	624	117	56	3	107	3		2	A		4	S		0	0	0	1		PF13544			Type IV pilin N-term methylation site GFxxxE			IPR012902			Prokaryotic N-terminal methylation site
	1201	Cluster_402.1		1201	Cluster_11648.1	V02_P2A34T133	V02_P2A34T133_01150	V25_P4S6T154	V25_P4S6T154_01865		0.0001	0.02274	508	624	117	56	3	107	3		2	A		4	S		0	0	0	1		PF13544			Type IV pilin N-term methylation site GFxxxE			IPR012902			Prokaryotic N-terminal methylation site
	1202	Cluster_4034.1		1202	Cluster_11648.1	V07_P2A8T137	V07_P2A8T137_02604	V15_P4S5T153	V15_P4S5T153_04305		0.0001	0.02274	508	624	117	56	3	107	3		2	A		4	S		0	0	0	1		PF13544			Type IV pilin N-term methylation site GFxxxE			IPR012902			Prokaryotic N-terminal methylation site
	1203	Cluster_4041.1		1203	Cluster_11648.1	V07_P2A8T137	V07_P2A8T137_02604	V17_P4S1T151	V17_P4S1T151_03362		0.0001	0.02274	508	624	117	56	3	107	3		2	A		4	S		0	0	0	1		PF13544			Type IV pilin N-term methylation site GFxxxE			IPR012902			Prokaryotic N-terminal methylation site
	1204	Cluster_407.1		1204	Cluster_11648.1	V07_P2A8T137	V07_P2A8T137_02604	V20_P4S3T152	V20_P4S3T152_03155		0.0001	0.02274	508	624	117	56	3	107	3		2	A		4	S		0	0	0	1		PF13544			Type IV pilin N-term methylation site GFxxxE			IPR012902			Prokaryotic N-terminal methylation site
	1205	Cluster_4083.1		1205	Cluster_11648.1	V07_P2A8T137	V07_P2A8T137_02604	V25_P4S6T154	V25_P4S6T154_01865		0.0001	0.02274	508	624	117	56	3	107	3		2	A		4	S		0	0	0	1		PF13544			Type IV pilin N-term methylation site GFxxxE			IPR012902			Prokaryotic N-terminal methylation site
	1206	Cluster_41.2		1206	Cluster_11648.1	V10_P2A27P122	V10_P2A27P122_02081	V15_P4S5T153	V15_P4S5T153_04305		0.0001	0.02274	508	624	117	56	3	107	3		2	A		4	S		0	0	0	1		PF13544			Type IV pilin N-term methylation site GFxxxE			IPR012902			Prokaryotic N-terminal methylation site
	1207	Cluster_411.1		1207	Cluster_11648.1	V10_P2A27P122	V10_P2A27P122_02081	V17_P4S1T151	V17_P4S1T151_03362		0.0001	0.02274	508	624	117	56	3	107	3		2	A		4	S		0	0	0	1		PF13544			Type IV pilin N-term methylation site GFxxxE			IPR012902			Prokaryotic N-terminal methylation site
	1208	Cluster_412.1		1208	Cluster_11648.1	V10_P2A27P122	V10_P2A27P122_02081	V20_P4S3T152	V20_P4S3T152_03155		0.0001	0.02274	508	624	117	56	3	107	3		2	A		4	S		0	0	0	1		PF13544			Type IV pilin N-term methylation site GFxxxE			IPR012902			Prokaryotic N-terminal methylation site
	1209	Cluster_415.1		1209	Cluster_11648.1	V10_P2A27P122	V10_P2A27P122_02081	V25_P4S6T154	V25_P4S6T154_01865		0.0001	0.02274	508	624	117	56	3	107	3		2	A		4	S		0	0	0	1		PF13544			Type IV pilin N-term methylation site GFxxxE			IPR012902			Prokaryotic N-terminal methylation site
	1210	Cluster_415.2		1210	Cluster_11648.1	V22_P2S10T140	V22_P2S10TA40_01706	V15_P4S5T153	V15_P4S5T153_04305		0.0001	0.02274	508	624	117	56	3	107	3		2	S		4	S		0	1	0	0		PF13544			Type IV pilin N-term methylation site GFxxxE			IPR012902			Prokaryotic N-terminal methylation site
	1211	Cluster_4166.1		1211	Cluster_11648.1	V22_P2S10T140	V22_P2S10TA40_01706	V17_P4S1T151	V17_P4S1T151_03362		0.0001	0.02274	508	624	117	56	3	107	3		2	S		4	S		0	1	0	0		PF13544			Type IV pilin N-term methylation site GFxxxE			IPR012902			Prokaryotic N-terminal methylation site
	1212	Cluster_4173.1		1212	Cluster_11648.1	V22_P2S10T140	V22_P2S10TA40_01706	V20_P4S3T152	V20_P4S3T152_03155		0.0001	0.02274	508	624	117	56	3	107	3		2	S		4	S		0	1	0	0		PF13544			Type IV pilin N-term methylation site GFxxxE			IPR012902			Prokaryotic N-terminal methylation site
	1213	Cluster_418.1		1213	Cluster_11648.1	V22_P2S10T140	V22_P2S10TA40_01706	V25_P4S6T154	V25_P4S6T154_01865		0.0001	0.02274	508	624	117	56	3	107	3		2	S		4	S		0	1	0	0		PF13544			Type IV pilin N-term methylation site GFxxxE			IPR012902			Prokaryotic N-terminal methylation site
	1214	Cluster_4188.1		1214	Cluster_11648.1	V11_P1A41T118	V11_P1A41T118_00498	V03_P4A6T147	V03_P4A6T147_00804		0.0001	0.02401	488	587	100	54	2	105	3		1	A		4	A		0	1	0	0		PF13544			Type IV pilin N-term methylation site GFxxxE			IPR012902			Prokaryotic N-terminal methylation site
	1215	Cluster_419.2		1215	Cluster_11648.1	V23_P3S9T160	V23_P3S9T160_02015	V03_P4A6T147	V03_P4A6T147_00804		0.0001	0.02401	488	587	100	54	2	105	3		3	S		4	A		0	0	0	1		PF13544			Type IV pilin N-term methylation site GFxxxE			IPR012902			Prokaryotic N-terminal methylation site
	1216	Cluster_420.1		1216	Cluster_11648.1	V11_P1A41T118	V11_P1A41T118_00498	V15_P4S5T153	V15_P4S5T153_04305		0.0002	0.03821	1	237	237	75	10	116	3		1	A		4	S		0	0	0	1		PF13544			Type IV pilin N-term methylation site GFxxxE			IPR012902			Prokaryotic N-terminal methylation site
	1217	Cluster_4214.1		1217	Cluster_11648.1	V11_P1A41T118	V11_P1A41T118_00498	V17_P4S1T151	V17_P4S1T151_03362		0.0002	0.03821	1	237	237	75	10	116	3		1	A		4	S		0	0	0	1		PF13544			Type IV pilin N-term methylation site GFxxxE			IPR012902			Prokaryotic N-terminal methylation site
	1218	Cluster_422.1		1218	Cluster_11648.1	V11_P1A41T118	V11_P1A41T118_00498	V20_P4S3T152	V20_P4S3T152_03155		0.0002	0.03821	1	237	237	75	10	116	3		1	A		4	S		0	0	0	1		PF13544			Type IV pilin N-term methylation site GFxxxE			IPR012902			Prokaryotic N-terminal methylation site
	1219	Cluster_423.1		1219	Cluster_11648.1	V11_P1A41T118	V11_P1A41T118_00498	V25_P4S6T154	V25_P4S6T154_01865		0.0002	0.03821	1	237	237	75	10	116	3		1	A		4	S		0	0	0	1		PF13544			Type IV pilin N-term methylation site GFxxxE			IPR012902			Prokaryotic N-terminal methylation site
[truncated: 14,472 more rows]

## Sheet: Table S8
	Additional file 2: Table 8. Gene clusters in which positive selection was found. It is indicated whether the cluster belongs to the flexible or to the core genome. Section Fubar results displays the metrics of the selection analysis indicating the number of positive and neutral selected sites, as well as their mean dn/ds. The InterProScan annotation section displays the different functional annot…
[truncated: 369 more rows]

[truncated: 1 more sheets: Table S10]
